# Supplementary material for: Genome-Wide Identification and Expression Analysis of Nitrate Transporter (NRT) Gene Family in Eucalyptus grandis
Source: Genes (Basel). 2024 Jul 17;15(7):930. doi: 10.3390/genes15070930 (PMC11275818; doi:10.3390/genes15070930)
Supplement: Supplementary file 1 [file genes-15-00930-s001.zip]

Archive with 5 entries (5 files):
- Fig.S1.pdf
- Fig.S2.pdf
- Table 1.xlsx
- Table S1.xlsx
- Table S2.xlsx
