# Supplementary material for: Genome-Wide Identification and Expression Analysis of Nitrate Transporter (NRT) Gene Family in Eucalyptus grandis
Source: Genes (Basel). 2024 Jul 17;15(7):930. doi: 10.3390/genes15070930 (PMC11275818; doi:10.3390/genes15070930)
Supplement: Supplementary file 1 [file genes-15-00930-s001.zip › Table 1.xlsx]

## Sheet: Sheet1
Table 1. Characterization of EgNRT Family Genes in Eucalyptus grandis
Gene name	Gene ID	Chromosome	Start	End	Length (aa)	Molecular weight (kDa)	Theoretical pI	Instability index	Gravy
EgNRT1.1	KAK3410094.1	Chr10	26452832	26456837	600	66.5	8.99	41.06	0.167
EgNRT1.2	KAK3417242.1	Chr8	42098203	42099747	479	53.77	9.66	34.99	0.258
EgNRT1.3	KAK3417244.1	Chr8	42112816	42118538	592	66.43	9.28	31.56	0.228
EgNRT1.4	KAK3426575.1	Chr6	42080525	42083773	571	62.29	6.9	39.33	0.41
EgNRT1.5	KAK3426576.1	Chr6	42080525	42089987	571	62.25	6.83	40.74	0.413
EgNRT1.6	KAK3426577.1	Chr6	42086125	42089987	571	61.94	6.83	40.73	0.424
EgNRT1.7	KAK3431236.1	Chr5	49790727	49794988	572	63.81	9.15	34.49	0.283
EgNRT1.8	KAK3441088.1	Chr2	21269805	21274259	593	65.43	9.03	35.09	0.285
EgNRT1.9	KAK3444550.1	Chr1	8907636	8908499	261	29.19	8.99	32.01	0.183
EgNRT1.10	KAK3444551.1	Chr1	8912563	8913917	326	36.52	8.21	37.83	0.082
EgNRT1.11	KAK3444552.1	Chr1	8962732	8964089	326	36.59	8.79	39.6	-0.012
EgNRT1.12	KAK3415186.1	Chr8	9882107	9884471	527	58.26	9.6	28.56	0.308
EgNRT1.13	KAK3418198.1	Chr8	55988616	55991440	587	65.54	8.96	37.33	0.271
EgNRT1.14	KAK3419514.1	Chr7	828051	832508	608	67.37	9.06	45.91	0.187
EgNRT1.15	KAK3421958.1	Chr7	46265830	46267324	343	37.87	8.94	45.76	0.372
EgNRT1.16	KAK3421969.1	Chr7	46339254	46341108	442	48.17	9.25	36.47	0.333
EgNRT1.17	KAK3423094.1	Chr6	77443	80673	596	65.65	9.11	31.77	0.292
EgNRT1.18	KAK3431109.1	Chr5	47014489	47017668	599	66.28	9.01	32.54	0.492
EgNRT1.19	KAK3440113.1	Chr2	4017890	4021277	577	63.27	9.12	42.37	0.407
EgNRT1.20	KAK3440606.1	Chr2	9819211	9821092	395	43.55	8.51	30.53	0.475
EgNRT1.21	KAK3441424.1	Chr2	28576333	28578626	527	58.26	8.38	36.16	0.433
EgNRT1.22	KAK3404455.1	Chr11	9062109	9066244	595	65.8	8.82	24.58	0.234
EgNRT1.23	KAK3404456.1	Chr11	9062616	9066244	546	60.81	8.9	25.43	0.243
EgNRT1.24	KAK3404457.1	Chr11	9062446	9066244	546	60.81	8.9	25.43	0.243
EgNRT1.25	KAK3422698.1	Chr7	52269257	52274320	584	65.32	8.99	34.99	0.254
EgNRT1.26	KAK3425311.1	Chr6	28102756	28106418	602	66.84	9.56	34.21	0.211
EgNRT1.27	KAK3426574.1	Chr6	42076124	42080091	579	62.82	6.03	37.39	0.336
EgNRT1.28	KAK3427971.1	Chr6	51701358	51705252	536	59.13	8.02	42.99	0.253
EgNRT1.29	KAK3421328.1	Chr7	38221725	38225022	649	71.6	9.02	36.52	0.252
EgNRT1.30	KAK3421701.1	Chr7	44006688	44012020	582	64.52	8.96	32.12	0.26
EgNRT1.31	KAK3439365.1	Chr3	79521298	79525885	576	63.02	9.04	31.88	0.358
EgNRT1.32	KAK3405187.1	Chr11	17678784	17681533	598	66.32	9.35	34.37	0.077
EgNRT1.33	KAK3406913.1	Chr11	37923342	37928314	595	66.16	9.01	39.35	0.274
EgNRT1.34	KAK3409078.1	Chr10	12946580	12949871	563	61.71	9.07	34.88	0.401
EgNRT1.35	KAK3409870.1	Chr10	24836710	24840859	570	63.65	8.69	24.92	0.198
EgNRT1.36	KAK3417246.1	Chr8	42197856	42202878	595	65.56	9.17	31.11	0.287
EgNRT1.37	KAK3417247.1	Chr8	42217236	42223672	596	65.61	9.26	33.4	0.286
EgNRT1.38	KAK3421394.1	Chr7	39895137	39900397	581	64.11	5.63	31.42	0.271
EgNRT1.39	KAK3430197.1	Chr5	21446821	21449295	543	60.23	5.78	32.58	0.17
EgNRT1.40	KAK3434719.1	Chr4	35140519	35145774	597	66.46	6.76	32.68	0.153
EgNRT1.41	KAK3442420.1	Chr2	45896146	45898996	637	70.2	6.05	29.04	0.303
EgNRT1.42	KAK3442480.1	Chr2	46229753	46235956	584	64.35	5.09	32.84	0.297
EgNRT1.43	KAK3442482.1	Chr2	46237521	46244731	428	47.59	6.15	38.1	0.212
EgNRT1.44	KAK3443531.1	Chr2	56169871	56174670	584	64.21	7.79	28.69	0.328
EgNRT1.45	KAK3444549.1	Chr1	8900093	8901821	523	58.4	8.37	39.65	0.375
EgNRT1.46	KAK3404606.1	Chr11	11376427	11378235	525	57.69	9.2	39.38	0.447
EgNRT1.47	KAK3408803.1	Chr10	10440073	10443789	582	63.44	8.9	41.94	0.36
EgNRT1.48	KAK3408804.1	Chr10	10462388	10465144	544	59.73	8.8	36.8	0.347
EgNRT1.49	KAK3408805.1	Chr10	10487412	10490375	545	59.4	9.09	35.42	0.287
EgNRT1.50	KAK3410139.1	Chr10	26946074	26949565	528	59.27	8.18	45.59	0.324
EgNRT1.51	KAK3440094.1	Chr2	3808628	3811132	617	68.95	9.4	46.36	0.183
EgNRT1.52	KAK3442757.1	Chr2	50546560	50549464	452	50.09	8.43	29.64	0.146
EgNRT1.53	KAK3443072.1	Chr2	52890529	52894671	646	70.57	9.21	38.27	0.277
EgNRT1.54	KAK3446521.1	Chr1	37349479	37352842	627	69.13	8.39	36.76	0.162
EgNRT1.55	KAK3409854.1	Chr10	24732599	24735325	570	63.96	8.85	28.49	0.249
EgNRT1.56	KAK3445120.1	Chr1	20129841	20134001	571	63.91	8.12	24.92	0.206
EgNRT1.57	KAK3406767.1	Chr11	36353120	36355616	606	67.99	9.11	38.27	0.182
EgNRT1.58	KAK3406769.1	Chr11	36380891	36384668	589	64.9	9.28	34.47	0.345
EgNRT1.59	KAK3406773.1	Chr11	36422757	36425873	617	68.93	8.59	35.14	0.176
EgNRT1.60	KAK3406774.1	Chr11	36444862	36448073	597	66.05	9.21	38.63	0.253
EgNRT1.61	KAK3426578.1	Chr6	42086125	42089987	404	44.6	6.74	39.95	0.46
EgNRT1.62	KAK3440091.1	Chr2	3792284	3794705	600	66.73	9.31	35.27	0.27
EgNRT1.63	KAK3440092.1	Chr2	3808628	3811132	600	66.84	9.28	34.88	0.251
EgNRT1.64	KAK3440093.1	Chr2	3803834	3806399	575	64	9.3	35.81	0.202
EgNRT1.65	KAK3426647.1	Chr6	42459508	42462203	533	58.96	8.86	43.17	0.205
EgNRT1.66	KAK3435815.1	Chr3	8569729	8573136	537	58.92	7.5	37.84	0.447
EgNRT1.67	KAK3435907.1	Chr3	11297439	11301408	632	69.37	5.98	41.14	0.402
EgNRT1.68	KAK3439164.1	Chr3	76588303	76591154	586	64.67	9.29	36.47	0.256
EgNRT1.69	KAK3439166.1	Chr3	76595223	76597726	574	63.13	9.11	43.35	0.36
EgNRT2.1	KAK3408717.1	Chr10	9727832	9729792	530	57.47	8.86	39.08	0.324
EgNRT2.2	KAK3416771.1	Chr8	33614452	33616983	508	54.83	8.51	35.42	0.39
EgNRT2.3	KAK3410216.1	Chr10	27433602	27437118	378	39.93	6.29	33.94	0.58
EgNRT2.4	KAK3443186.1	Chr2	53783851	53786418	503	54.02	8.82	34.37	0.407
EgNRT3.1	KAK3439874.1	Chr2	1786661	1788242	205	22.29	9.21	38.46	-0.092
EgNRT3.2	KAK3439873.1	Chr2	1769131	1772134	320	35.9	6.26	38.76	-0.238
