# Supplementary material for: Genome-Wide Identification and Expression Analysis of Nitrate Transporter (NRT) Gene Family in Eucalyptus grandis
Source: Genes (Basel). 2024 Jul 17;15(7):930. doi: 10.3390/genes15070930 (PMC11275818; doi:10.3390/genes15070930)
Supplement: Supplementary file 1 [file genes-15-00930-s001.zip › Table S1.xlsx]

## Sheet: Sheet1
Table S1. The potential cis-elements in the promoter region of 75 EgNRT genes.
Gene name	Motif name	Sequence	Position	Length (bp)	Strand	Motif description
EgNRT1.1	P-box	CCTTTTG	303	7	+	Gibberellin-responsive element
EgNRT1.1	P-box	CCTTTTG	314	7	+	Gibberellin-responsive element
EgNRT1.1	GARE-motif	TCTGTTG	777	7	-	Gibberellin-responsive element
EgNRT1.10	TATC-box	TATCCCA	1267	7	-	Gibberellin-responsive element
EgNRT1.11	TATC-box	TATCCCA	377	7	+	Gibberellin-responsive element
EgNRT1.12	GARE-motif	TCTGTTG	124	7	-	Gibberellin-responsive element
EgNRT1.12	GARE-motif	TCTGTTG	1215	7	-	Gibberellin-responsive element
EgNRT1.12	GARE-motif	TCTGTTG	1899	7	+	Gibberellin-responsive element
EgNRT1.13	P-box	CCTTTTG	1083	7	+	Gibberellin-responsive element
EgNRT1.13	GARE-motif	TCTGTTG	737	7	-	Gibberellin-responsive element
EgNRT1.13	GARE-motif	TCTGTTG	1639	7	-	Gibberellin-responsive element
EgNRT1.15	GARE-motif	TCTGTTG	1539	7	+	Gibberellin-responsive element
EgNRT1.16	P-box	CCTTTTG	937	7	+	Gibberellin-responsive element
EgNRT1.16	P-box	CCTTTTG	958	7	+	Gibberellin-responsive element
EgNRT1.16	P-box	CCTTTTG	1220	7	+	Gibberellin-responsive element
EgNRT1.17	P-box	CCTTTTG	1396	7	-	Gibberellin-responsive element
EgNRT1.17	P-box	CCTTTTG	1833	7	+	Gibberellin-responsive element
EgNRT1.18	TATC-box	TATCCCA	1492	7	-	Gibberellin-responsive element
EgNRT1.18	P-box	CCTTTTG	351	7	-	Gibberellin-responsive element
EgNRT1.18	P-box	CCTTTTG	1606	7	-	Gibberellin-responsive element
EgNRT1.19	GARE-motif	TCTGTTG	2007	7	-	Gibberellin-responsive element
EgNRT1.21	P-box	CCTTTTG	1170	7	+	Gibberellin-responsive element
EgNRT1.25	P-box	CCTTTTG	946	7	+	Gibberellin-responsive element
EgNRT1.25	P-box	CCTTTTG	1478	7	+	Gibberellin-responsive element
EgNRT1.25	P-box	CCTTTTG	1916	7	+	Gibberellin-responsive element
EgNRT1.26	P-box	CCTTTTG	142	7	-	Gibberellin-responsive element
EgNRT1.26	GARE-motif	TCTGTTG	67	7	-	Gibberellin-responsive element
EgNRT1.27	P-box	CCTTTTG	552	7	+	Gibberellin-responsive element
EgNRT1.27	TATC-box	TATCCCA	524	7	+	Gibberellin-responsive element
EgNRT1.3	P-box	CAACAAACCCCTT	1298	12	+	Gibberellin-responsive element
EgNRT1.3	TATC-box	TATCCCA	282	7	+	Gibberellin-responsive element
EgNRT1.3	TATC-box	TATCCCA	472	7	-	Gibberellin-responsive element
EgNRT1.30	TATC-box	TATCCCA	979	7	-	Gibberellin-responsive element
EgNRT1.31	P-box	CCTTTTG	590	7	+	Gibberellin-responsive element
EgNRT1.31	P-box	CCTTTTG	1742	7	+	Gibberellin-responsive element
EgNRT1.31	TATC-box	TATCCCA	83	7	-	Gibberellin-responsive element
EgNRT1.32	TATC-box	TATCCCA	1551	7	-	Gibberellin-responsive element
EgNRT1.33	TATC-box	TATCCCA	744	7	-	Gibberellin-responsive element
EgNRT1.34	P-box	CCTTTTG	779	7	+	Gibberellin-responsive element
EgNRT1.34	P-box	CCTTTTG	1663	7	-	Gibberellin-responsive element
EgNRT1.35	P-box	CCTTTTG	250	7	-	Gibberellin-responsive element
EgNRT1.36	P-box	CCTTTTG	965	7	-	Gibberellin-responsive element
EgNRT1.37	P-box	TTCCAACAAACCCC	1280	13	+	Gibberellin-responsive element
EgNRT1.37	P-box	CAACAAACCCCTT	1283	12	+	Gibberellin-responsive element
EgNRT1.40	P-box	CCTTTTG	164	7	+	Gibberellin-responsive element
EgNRT1.41	P-box	CCTTTTG	488	7	+	Gibberellin-responsive element
EgNRT1.41	P-box	CCTTTTG	1911	7	-	Gibberellin-responsive element
EgNRT1.41	TATC-box	TATCCCA	67	7	+	Gibberellin-responsive element
EgNRT1.41	GARE-motif	TCTGTTG	466	7	+	Gibberellin-responsive element
EgNRT1.42	P-box	CCTTTTG	28	7	+	Gibberellin-responsive element
EgNRT1.42	P-box	CCTTTTG	1664	7	-	Gibberellin-responsive element
EgNRT1.43	TATC-box	TATCCCA	857	7	-	Gibberellin-responsive element
EgNRT1.43	GARE-motif	TCTGTTG	522	7	+	Gibberellin-responsive element
EgNRT1.44	GARE-motif	TCTGTTG	1534	7	-	Gibberellin-responsive element
EgNRT1.44	GARE-motif	TCTGTTG	1952	7	+	Gibberellin-responsive element
EgNRT1.46	P-box	CCTTTTG	1823	7	-	Gibberellin-responsive element
EgNRT1.48	P-box	CCTTTTG	565	7	-	Gibberellin-responsive element
EgNRT1.49	P-box	CCTTTTG	1038	7	-	Gibberellin-responsive element
EgNRT1.49	P-box	CCTTTTG	1911	7	+	Gibberellin-responsive element
EgNRT1.49	TATC-box	TATCCCA	1575	7	-	Gibberellin-responsive element
EgNRT1.49	TATC-box	TATCCCA	1614	7	-	Gibberellin-responsive element
EgNRT1.49	TATC-box	TATCCCA	1983	7	-	Gibberellin-responsive element
EgNRT1.5	TATC-box	TATCCCA	463	7	-	Gibberellin-responsive element
EgNRT1.50	TATC-box	TATCCCA	1525	7	+	Gibberellin-responsive element
EgNRT1.51	P-box	CCTTTTG	193	7	+	Gibberellin-responsive element
EgNRT1.52	GARE-motif	TCTGTTG	1599	7	+	Gibberellin-responsive element
EgNRT1.52	P-box	CCTTTTG	1869	7	-	Gibberellin-responsive element
EgNRT1.53	TATC-box	TATCCCA	1436	7	-	Gibberellin-responsive element
EgNRT1.54	P-box	CCTTTTG	1617	7	+	Gibberellin-responsive element
EgNRT1.55	P-box	CCTTTTG	447	7	+	Gibberellin-responsive element
EgNRT1.56	TATC-box	TATCCCA	703	7	-	Gibberellin-responsive element
EgNRT1.57	TATC-box	TATCCCA	1880	7	-	Gibberellin-responsive element
EgNRT1.57	P-box	CCTTTTG	426	7	+	Gibberellin-responsive element
EgNRT1.59	P-box	CCTTTTG	1495	7	+	Gibberellin-responsive element
EgNRT1.59	GARE-motif	TCTGTTG	1060	7	-	Gibberellin-responsive element
EgNRT1.6	TATC-box	TATCCCA	463	7	-	Gibberellin-responsive element
EgNRT1.60	GARE-motif	TCTGTTG	477	7	-	Gibberellin-responsive element
EgNRT1.61	TATC-box	TATCCCA	928	7	-	Gibberellin-responsive element
EgNRT1.62	GARE-motif	TCTGTTG	883	7	+	Gibberellin-responsive element
EgNRT1.62	P-box	CCTTTTG	642	7	-	Gibberellin-responsive element
EgNRT1.65	TATC-box	TATCCCA	765	7	+	Gibberellin-responsive element
EgNRT1.67	P-box	CCTTTTG	274	7	+	Gibberellin-responsive element
EgNRT1.69	P-box	CCTTTTG	1261	7	+	Gibberellin-responsive element
EgNRT1.8	P-box	CCTTTTG	1468	7	-	Gibberellin-responsive element
EgNRT2.1	TATC-box	TATCCCA	1737	7	-	Gibberellin-responsive element
EgNRT2.1	P-box	CCTTTTG	1332	7	-	Gibberellin-responsive element
EgNRT2.4	TATC-box	TATCCCA	802	7	+	Gibberellin-responsive element
EgNRT1.10	TGA-element	AACGAC	186	6	-	Auxin-responsive element
EgNRT1.10	TGA-element	AACGAC	482	6	+	Auxin-responsive element
EgNRT1.11	TGA-box	TGACGTAA	422	8	+	Auxin-responsive element
EgNRT1.11	TGA-element	AACGAC	1350	6	+	Auxin-responsive element
EgNRT1.12	TGA-element	AACGAC	781	6	-	Auxin-responsive element
EgNRT1.13	TGA-element	AACGAC	126	6	-	Auxin-responsive element
EgNRT1.13	TGA-element	AACGAC	1141	6	+	Auxin-responsive element
EgNRT1.13	TGA-element	AACGAC	1285	6	-	Auxin-responsive element
EgNRT1.16	TGA-element	AACGAC	580	6	-	Auxin-responsive element
EgNRT1.19	TGA-element	AACGAC	1901	6	-	Auxin-responsive element
EgNRT1.2	TGA-element	AACGAC	611	6	+	Auxin-responsive element
EgNRT1.21	TGA-element	AACGAC	897	6	-	Auxin-responsive element
EgNRT1.27	AuxRR-core	GGTCCAT	1442	7	-	Auxin-responsive element
EgNRT1.27	TGA-element	AACGAC	1643	6	+	Auxin-responsive element
EgNRT1.28	TGA-element	AACGAC	1247	6	+	Auxin-responsive element
EgNRT1.29	TGA-element	AACGAC	1743	6	-	Auxin-responsive element
EgNRT1.3	TGA-element	AACGAC	1109	6	+	Auxin-responsive element
EgNRT1.3	TGA-element	AACGAC	1218	6	+	Auxin-responsive element
EgNRT1.31	AuxRR-core	GGTCCAT	700	7	+	Auxin-responsive element
EgNRT1.31	TGA-element	AACGAC	1031	6	+	Auxin-responsive element
EgNRT1.32	TGA-element	AACGAC	1738	6	-	Auxin-responsive element
EgNRT1.33	AuxRR-core	GGTCCAT	386	7	-	Auxin-responsive element
EgNRT1.34	AuxRR-core	GGTCCAT	205	7	+	Auxin-responsive element
EgNRT1.35	TGA-element	AACGAC	858	6	-	Auxin-responsive element
EgNRT1.35	TGA-element	AACGAC	1223	6	-	Auxin-responsive element
EgNRT1.35	TGA-element	AACGAC	1728	6	-	Auxin-responsive element
EgNRT1.35	AuxRR-core	GGTCCAT	1738	7	+	Auxin-responsive element
EgNRT1.36	TGA-element	AACGAC	823	6	+	Auxin-responsive element
EgNRT1.4	TGA-element	AACGAC	1944	6	-	Auxin-responsive element
EgNRT1.40	TGA-element	AACGAC	853	6	-	Auxin-responsive element
EgNRT1.42	TGA-element	AACGAC	1809	6	+	Auxin-responsive element
EgNRT1.45	TGA-element	AACGAC	957	6	+	Auxin-responsive element
EgNRT1.45	TGA-element	AACGAC	1072	6	-	Auxin-responsive element
EgNRT1.45	AuxRR-core	GGTCCAT	220	7	+	Auxin-responsive element
EgNRT1.45	AuxRR-core	GGTCCAT	1631	7	-	Auxin-responsive element
EgNRT1.46	TGA-element	AACGAC	1136	6	+	Auxin-responsive element
EgNRT1.46	TGA-element	AACGAC	1533	6	+	Auxin-responsive element
EgNRT1.46	AuxRR-core	GGTCCAT	557	7	+	Auxin-responsive element
EgNRT1.47	TGA-element	AACGAC	1814	6	-	Auxin-responsive element
EgNRT1.48	TGA-element	AACGAC	772	6	-	Auxin-responsive element
EgNRT1.48	AuxRR-core	GGTCCAT	1112	7	+	Auxin-responsive element
EgNRT1.49	TGA-element	AACGAC	406	6	+	Auxin-responsive element
EgNRT1.5	AuxRR-core	GGTCCAT	1519	7	-	Auxin-responsive element
EgNRT1.5	TGA-element	AACGAC	1590	6	-	Auxin-responsive element
EgNRT1.5	TGA-element	AACGAC	1943	6	-	Auxin-responsive element
EgNRT1.52	TGA-element	AACGAC	430	6	-	Auxin-responsive element
EgNRT1.53	TGA-box	TGACGTAA	1312	8	-	Auxin-responsive element
EgNRT1.53	TGA-element	AACGAC	860	6	+	Auxin-responsive element
EgNRT1.55	TGA-box	TGACGTAA	1230	8	-	Auxin-responsive element
EgNRT1.55	AuxRR-core	GGTCCAT	1737	7	+	Auxin-responsive element
EgNRT1.55	TGA-element	AACGAC	943	6	+	Auxin-responsive element
EgNRT1.56	TGA-element	AACGAC	991	6	+	Auxin-responsive element
EgNRT1.56	TGA-element	AACGAC	1123	6	-	Auxin-responsive element
EgNRT1.56	TGA-element	AACGAC	1324	6	-	Auxin-responsive element
EgNRT1.56	TGA-element	AACGAC	1407	6	-	Auxin-responsive element
EgNRT1.59	TGA-box	TGACGTAA	1565	8	-	Auxin-responsive element
EgNRT1.6	TGA-element	AACGAC	1590	6	-	Auxin-responsive element
EgNRT1.6	TGA-element	AACGAC	1943	6	-	Auxin-responsive element
EgNRT1.6	AuxRR-core	GGTCCAT	1519	7	-	Auxin-responsive element
EgNRT1.61	AuxRR-core	GGTCCAT	133	7	-	Auxin-responsive element
EgNRT1.61	AuxRR-core	GGTCCAT	633	7	-	Auxin-responsive element
EgNRT1.61	TGA-element	AACGAC	204	6	-	Auxin-responsive element
EgNRT1.61	TGA-element	AACGAC	557	6	-	Auxin-responsive element
EgNRT1.61	TGA-element	AACGAC	1096	6	-	Auxin-responsive element
EgNRT1.62	AuxRR-core	GGTCCAT	1965	7	-	Auxin-responsive element
EgNRT1.67	AuxRR-core	GGTCCAT	603	7	-	Auxin-responsive element
EgNRT1.67	AuxRR-core	GGTCCAT	824	7	+	Auxin-responsive element
EgNRT1.69	AuxRR-core	GGTCCAT	342	7	+	Auxin-responsive element
EgNRT1.7	TGA-element	AACGAC	1295	6	+	Auxin-responsive element
EgNRT1.8	TGA-element	AACGAC	691	6	+	Auxin-responsive element
EgNRT1.9	TGA-element	AACGAC	1188	6	+	Auxin-responsive element
EgNRT2.1	TGA-box	TGACGTAA	873	8	-	Auxin-responsive element
EgNRT2.4	AuxRR-core	GGTCCAT	114	7	+	Auxin-responsive element
EgNRT2.4	TGA-element	AACGAC	1567	6	+	Auxin-responsive element
EgNRT1.14	TC-rich repeats	GTTTTCTTAC	1636	9	+	Defense and stress responsiveness
EgNRT1.14	TC-rich repeats	GTTTTCTTAC	1654	9	-	Defense and stress responsiveness
EgNRT1.16	TC-rich repeats	ATTCTCTAAC	605	9	-	Defense and stress responsiveness
EgNRT1.18	TC-rich repeats	GTTTTCTTAC	748	9	-	Defense and stress responsiveness
EgNRT1.2	TC-rich repeats	GTTTTCTTAC	445	9	-	Defense and stress responsiveness
EgNRT1.21	TC-rich repeats	ATTCTCTAAC	754	9	-	Defense and stress responsiveness
EgNRT1.25	TC-rich repeats	GTTTTCTTAC	953	9	+	Defense and stress responsiveness
EgNRT1.27	TC-rich repeats	GTTTTCTTAC	305	9	-	Defense and stress responsiveness
EgNRT1.29	TC-rich repeats	GTTTTCTTAC	145	9	-	Defense and stress responsiveness
EgNRT1.3	TC-rich repeats	ATTCTCTAAC	414	9	+	Defense and stress responsiveness
EgNRT1.31	TC-rich repeats	GTTTTCTTAC	1302	9	-	Defense and stress responsiveness
EgNRT1.32	TC-rich repeats	GTTTTCTTAC	1615	9	-	Defense and stress responsiveness
EgNRT1.33	TC-rich repeats	GTTTTCTTAC	1190	9	-	Defense and stress responsiveness
EgNRT1.4	TC-rich repeats	ATTCTCTAAC	433	9	-	Defense and stress responsiveness
EgNRT1.40	TC-rich repeats	ATTCTCTAAC	568	9	+	Defense and stress responsiveness
EgNRT1.42	TC-rich repeats	ATTCTCTAAC	1052	9	-	Defense and stress responsiveness
EgNRT1.42	TC-rich repeats	GTTTTCTTAC	1214	9	+	Defense and stress responsiveness
EgNRT1.43	TC-rich repeats	ATTCTCTAAC	167	9	+	Defense and stress responsiveness
EgNRT1.44	TC-rich repeats	ATTCTCTAAC	1482	9	-	Defense and stress responsiveness
EgNRT1.46	TC-rich repeats	GTTTTCTTAC	1672	9	-	Defense and stress responsiveness
EgNRT1.48	TC-rich repeats	ATTCTCTAAC	26	9	-	Defense and stress responsiveness
EgNRT1.50	TC-rich repeats	GTTTTCTTAC	513	9	-	Defense and stress responsiveness
EgNRT1.54	TC-rich repeats	ATTCTCTAAC	1370	9	-	Defense and stress responsiveness
EgNRT1.57	TC-rich repeats	ATTCTCTAAC	608	9	-	Defense and stress responsiveness
EgNRT1.58	TC-rich repeats	ATTCTCTAAC	894	9	+	Defense and stress responsiveness
EgNRT1.58	TC-rich repeats	ATTCTCTAAC	1033	9	-	Defense and stress responsiveness
EgNRT1.63	TC-rich repeats	GTTTTCTTAC	513	9	-	Defense and stress responsiveness
EgNRT1.64	TC-rich repeats	GTTTTCTTAC	513	9	-	Defense and stress responsiveness
EgNRT1.67	TC-rich repeats	ATTCTCTAAC	655	9	+	Defense and stress responsiveness
EgNRT1.68	TC-rich repeats	GTTTTCTTAC	278	9	-	Defense and stress responsiveness
EgNRT1.7	TC-rich repeats	ATTCTCTAAC	454	9	-	Defense and stress responsiveness
EgNRT2.1	TC-rich repeats	GTTTTCTTAC	1547	9	-	Defense and stress responsiveness
EgNRT1.1	TCA-element	CCATCTTTTT	49	9	-	Salicylic acid responsiveness
EgNRT1.1	TCA-element	CCATCTTTTT	85	9	-	Salicylic acid responsiveness
EgNRT1.1	TCA-element	CCATCTTTTT	848	9	-	Salicylic acid responsiveness
EgNRT1.12	TCA-element	CCATCTTTTT	1939	9	+	Salicylic acid responsiveness
EgNRT1.14	TCA-element	TCAGAAGAGG	1858	9	+	Salicylic acid responsiveness
EgNRT1.16	TCA-element	CCATCTTTTT	263	9	+	Salicylic acid responsiveness
EgNRT1.2	TCA-element	CCATCTTTTT	1841	9	-	Salicylic acid responsiveness
EgNRT1.20	TCA-element	CCATCTTTTT	243	9	-	Salicylic acid responsiveness
EgNRT1.21	TCA-element	CCATCTTTTT	1977	9	+	Salicylic acid responsiveness
EgNRT1.22	TCA-element	TCAGAAGAGG	1638	9	+	Salicylic acid responsiveness
EgNRT1.22	TCA-element	CCATCTTTTT	1747	9	+	Salicylic acid responsiveness
EgNRT1.23	TCA-element	TCAGAAGAGG	1202	9	+	Salicylic acid responsiveness
EgNRT1.23	TCA-element	CCATCTTTTT	1311	9	+	Salicylic acid responsiveness
EgNRT1.24	TCA-element	TCAGAAGAGG	1202	9	+	Salicylic acid responsiveness
EgNRT1.24	TCA-element	CCATCTTTTT	1311	9	+	Salicylic acid responsiveness
EgNRT1.28	TCA-element	TCAGAAGAGG	1258	9	+	Salicylic acid responsiveness
EgNRT1.29	TCA-element	CCATCTTTTT	75	9	-	Salicylic acid responsiveness
EgNRT1.30	TCA-element	CCATCTTTTT	972	9	-	Salicylic acid responsiveness
EgNRT1.31	TCA-element	CCATCTTTTT	1402	9	-	Salicylic acid responsiveness
EgNRT1.33	TCA-element	TCAGAAGAGG	965	9	-	Salicylic acid responsiveness
EgNRT1.33	TCA-element	CCATCTTTTT	1549	9	+	Salicylic acid responsiveness
EgNRT1.34	TCA-element	CCATCTTTTT	299	9	-	Salicylic acid responsiveness
EgNRT1.36	TCA-element	CCATCTTTTT	1521	9	-	Salicylic acid responsiveness
EgNRT1.37	TCA-element	CCATCTTTTT	1102	9	-	Salicylic acid responsiveness
EgNRT1.38	TCA-element	CCATCTTTTT	1569	9	-	Salicylic acid responsiveness
EgNRT1.4	TCA-element	CCATCTTTTT	711	9	+	Salicylic acid responsiveness
EgNRT1.40	TCA-element	TCAGAAGAGG	314	9	-	Salicylic acid responsiveness
EgNRT1.40	TCA-element	CCATCTTTTT	667	9	+	Salicylic acid responsiveness
EgNRT1.40	TCA-element	TCAGAAGAGG	1938	9	-	Salicylic acid responsiveness
EgNRT1.41	TCA-element	CCATCTTTTT	75	9	-	Salicylic acid responsiveness
EgNRT1.42	TCA-element	CCATCTTTTT	1302	9	+	Salicylic acid responsiveness
EgNRT1.43	TCA-element	TCAGAAGAGG	619	9	+	Salicylic acid responsiveness
EgNRT1.45	TCA-element	CCATCTTTTT	408	9	+	Salicylic acid responsiveness
EgNRT1.45	TCA-element	CCATCTTTTT	686	9	+	Salicylic acid responsiveness
EgNRT1.45	TCA-element	CCATCTTTTT	1562	9	-	Salicylic acid responsiveness
EgNRT1.48	TCA-element	CCATCTTTTT	1576	9	-	Salicylic acid responsiveness
EgNRT1.49	TCA-element	CCATCTTTTT	1294	9	+	Salicylic acid responsiveness
EgNRT1.49	TCA-element	CCATCTTTTT	1526	9	+	Salicylic acid responsiveness
EgNRT1.52	SARE	TTCGACCATCTT	336	11	+	Salicylic acid responsiveness
EgNRT1.53	TCA-element	CCATCTTTTT	748	9	+	Salicylic acid responsiveness
EgNRT1.58	TCA-element	CCATCTTTTT	191	9	-	Salicylic acid responsiveness
EgNRT1.58	TCA-element	TCAGAAGAGG	1547	9	-	Salicylic acid responsiveness
EgNRT1.60	TCA-element	CCATCTTTTT	125	9	-	Salicylic acid responsiveness
EgNRT1.63	TCA-element	CCATCTTTTT	485	9	-	Salicylic acid responsiveness
EgNRT1.64	TCA-element	CCATCTTTTT	485	9	-	Salicylic acid responsiveness
EgNRT1.67	TCA-element	CCATCTTTTT	342	9	+	Salicylic acid responsiveness
EgNRT1.68	TCA-element	CCATCTTTTT	232	9	+	Salicylic acid responsiveness
EgNRT1.68	TCA-element	CCATCTTTTT	1282	9	-	Salicylic acid responsiveness
EgNRT1.7	TCA-element	CCATCTTTTT	718	9	+	Salicylic acid responsiveness
EgNRT1.8	TCA-element	CCATCTTTTT	1245	9	-	Salicylic acid responsiveness
EgNRT1.8	TCA-element	CCATCTTTTT	1787	9	-	Salicylic acid responsiveness
EgNRT2.1	TCA-element	CCATCTTTTT	1341	9	-	Salicylic acid responsiveness
EgNRT2.1	TCA-element	CCATCTTTTT	1485	9	+	Salicylic acid responsiveness
EgNRT2.4	TCA-element	CCATCTTTTT	334	9	-	Salicylic acid responsiveness
EgNRT2.4	TCA-element	TCAGAAGAGG	1670	9	+	Salicylic acid responsiveness
EgNRT1.1	ABRE	CACGTG	428	6	+	Abscisic acid responsiveness
EgNRT1.1	ABRE	ACGTG	429	5	+	Abscisic acid responsiveness
EgNRT1.1	ABRE	TACGTGTC	744	8	-	Abscisic acid responsiveness
EgNRT1.1	ABRE	ACGTG	746	5	-	Abscisic acid responsiveness
EgNRT1.1	ABRE	ACGTG	1271	5	-	Abscisic acid responsiveness
EgNRT1.10	ABRE	ACGTG	798	5	-	Abscisic acid responsiveness
EgNRT1.11	ABRE	ACGTG	1666	5	-	Abscisic acid responsiveness
EgNRT1.12	ABRE	ACGTG	1436	5	-	Abscisic acid responsiveness
EgNRT1.12	ABRE	ACGTG	1482	5	-	Abscisic acid responsiveness
EgNRT1.12	ABRE	AACCCGG	1506	7	-	Abscisic acid responsiveness
EgNRT1.13	ABRE	AACCCGG	64	7	+	Abscisic acid responsiveness
EgNRT1.13	ABRE	CACGTG	422	6	+	Abscisic acid responsiveness
EgNRT1.13	ABRE	ACGTG	423	5	+	Abscisic acid responsiveness
EgNRT1.13	ABRE	ACGTG	1098	5	+	Abscisic acid responsiveness
EgNRT1.13	ABRE	ACGTG	1338	5	-	Abscisic acid responsiveness
EgNRT1.14	ABRE	ACGTG	54	5	-	Abscisic acid responsiveness
EgNRT1.14	ABRE	ACGTG	543	5	-	Abscisic acid responsiveness
EgNRT1.15	ABRE	CACGTG	434	6	+	Abscisic acid responsiveness
EgNRT1.15	ABRE	ACGTG	435	5	+	Abscisic acid responsiveness
EgNRT1.15	ABRE	CACGTG	1331	6	-	Abscisic acid responsiveness
EgNRT1.15	ABRE	ACGTG	1332	5	+	Abscisic acid responsiveness
EgNRT1.15	ABRE	ACGTG	1930	5	+	Abscisic acid responsiveness
EgNRT1.16	ABRE	GACACGTGGC	775	9	-	Abscisic acid responsiveness
EgNRT1.16	ABRE	CACGTG	777	6	+	Abscisic acid responsiveness
EgNRT1.16	ABRE	ACGTG	778	5	+	Abscisic acid responsiveness
EgNRT1.16	ABRE	GACACGTGGC	1289	9	+	Abscisic acid responsiveness
EgNRT1.16	ABRE	ACGTG	1357	5	-	Abscisic acid responsiveness
EgNRT1.16	ABRE	ACGTG	1756	5	-	Abscisic acid responsiveness
EgNRT1.17	ABRE	ACGTG	85	5	-	Abscisic acid responsiveness
EgNRT1.17	ABRE	ACGTG	1441	5	-	Abscisic acid responsiveness
EgNRT1.17	ABRE	ACGTG	1887	5	-	Abscisic acid responsiveness
EgNRT1.18	ABRE	ACGTG	641	5	+	Abscisic acid responsiveness
EgNRT1.18	ABRE	ACGTG	1237	5	+	Abscisic acid responsiveness
EgNRT1.19	ABRE	ACGTG	967	5	-	Abscisic acid responsiveness
EgNRT1.19	ABRE	ACGTG	1440	5	+	Abscisic acid responsiveness
EgNRT1.2	ABRE	ACGTG	145	5	-	Abscisic acid responsiveness
EgNRT1.2	ABRE	ACGTG	169	5	+	Abscisic acid responsiveness
EgNRT1.2	ABRE	GACACGTGGC	226	9	+	Abscisic acid responsiveness
EgNRT1.2	ABRE	ACGTG	229	5	+	Abscisic acid responsiveness
EgNRT1.2	ABRE	CGTACGTGCA	351	9	-	Abscisic acid responsiveness
EgNRT1.2	ABRE	GCAACGTGTC	399	9	+	Abscisic acid responsiveness
EgNRT1.2	ABRE	ACGTG	402	5	+	Abscisic acid responsiveness
EgNRT1.2	ABRE	ACGTG	545	5	+	Abscisic acid responsiveness
EgNRT1.2	ABRE	CACGTG	1104	6	-	Abscisic acid responsiveness
EgNRT1.2	ABRE	ACGTG	1105	5	+	Abscisic acid responsiveness
EgNRT1.2	ABRE	ACGTG	1385	5	+	Abscisic acid responsiveness
EgNRT1.2	ABRE	CACGTG	1879	6	-	Abscisic acid responsiveness
EgNRT1.2	ABRE	ACGTG	1880	5	+	Abscisic acid responsiveness
EgNRT1.2	ABRE	ACGTG	1993	5	-	Abscisic acid responsiveness
EgNRT1.20	ABRE	ACGTG	1533	5	+	Abscisic acid responsiveness
EgNRT1.21	ABRE	ACGTG	942	5	-	Abscisic acid responsiveness
EgNRT1.21	ABRE	ACGTG	1095	5	+	Abscisic acid responsiveness
EgNRT1.22	ABRE	CACGTG	813	6	+	Abscisic acid responsiveness
EgNRT1.22	ABRE	ACGTG	814	5	+	Abscisic acid responsiveness
EgNRT1.22	ABRE	ACGTG	1344	5	-	Abscisic acid responsiveness
EgNRT1.22	ABRE	ACGTG	1379	5	+	Abscisic acid responsiveness
EgNRT1.22	ABRE	GACACGTACGT	1385	10	-	Abscisic acid responsiveness
EgNRT1.22	ABRE	TACGTGTC	1388	8	+	Abscisic acid responsiveness
EgNRT1.22	ABRE	ACGTG	1389	5	+	Abscisic acid responsiveness
EgNRT1.22	ABRE	TACGGTC	1786	7	-	Abscisic acid responsiveness
EgNRT1.23	ABRE	CACGTG	377	6	+	Abscisic acid responsiveness
EgNRT1.23	ABRE	ACGTG	378	5	+	Abscisic acid responsiveness
EgNRT1.23	ABRE	ACGTG	908	5	-	Abscisic acid responsiveness
EgNRT1.23	ABRE	ACGTG	943	5	+	Abscisic acid responsiveness
EgNRT1.23	ABRE	GACACGTACGT	949	10	-	Abscisic acid responsiveness
EgNRT1.23	ABRE	TACGTGTC	952	8	+	Abscisic acid responsiveness
EgNRT1.23	ABRE	ACGTG	953	5	+	Abscisic acid responsiveness
EgNRT1.23	ABRE	TACGGTC	1350	7	-	Abscisic acid responsiveness
EgNRT1.24	ABRE	CACGTG	377	6	+	Abscisic acid responsiveness
EgNRT1.24	ABRE	ACGTG	378	5	+	Abscisic acid responsiveness
EgNRT1.24	ABRE	ACGTG	908	5	-	Abscisic acid responsiveness
EgNRT1.24	ABRE	ACGTG	943	5	+	Abscisic acid responsiveness
EgNRT1.24	ABRE	GACACGTACGT	949	10	-	Abscisic acid responsiveness
EgNRT1.24	ABRE	TACGTGTC	952	8	+	Abscisic acid responsiveness
EgNRT1.24	ABRE	ACGTG	953	5	+	Abscisic acid responsiveness
EgNRT1.24	ABRE	TACGGTC	1350	7	-	Abscisic acid responsiveness
EgNRT1.25	ABRE	CACGTG	1401	6	-	Abscisic acid responsiveness
EgNRT1.25	ABRE	ACGTG	1402	5	+	Abscisic acid responsiveness
EgNRT1.25	ABRE	GACACGTGGC	1628	9	+	Abscisic acid responsiveness
EgNRT1.26	ABRE	AACCCGG	1160	7	+	Abscisic acid responsiveness
EgNRT1.27	ABRE	ACGTG	176	5	+	Abscisic acid responsiveness
EgNRT1.28	ABRE	ACGTG	66	5	-	Abscisic acid responsiveness
EgNRT1.28	ABRE	ACGTG	308	5	-	Abscisic acid responsiveness
EgNRT1.28	ABRE	CACGTG	634	6	+	Abscisic acid responsiveness
EgNRT1.28	ABRE	ACGTG	635	5	+	Abscisic acid responsiveness
EgNRT1.29	ABRE	ACGTG	1010	5	-	Abscisic acid responsiveness
EgNRT1.29	ABRE	ACGTG	1279	5	-	Abscisic acid responsiveness
EgNRT1.30	ABRE	GACACGTGGC	315	9	-	Abscisic acid responsiveness
EgNRT1.30	ABRE	CACGTG	317	6	+	Abscisic acid responsiveness
EgNRT1.30	ABRE	ACGTG	318	5	+	Abscisic acid responsiveness
EgNRT1.30	ABRE	ACGTG	429	5	+	Abscisic acid responsiveness
EgNRT1.30	ABRE	ACGTG	531	5	+	Abscisic acid responsiveness
EgNRT1.31	ABRE	ACGTG	882	5	-	Abscisic acid responsiveness
EgNRT1.32	ABRE	GACACGTGGC	176	9	+	Abscisic acid responsiveness
EgNRT1.32	ABRE	CACGTG	178	6	+	Abscisic acid responsiveness
EgNRT1.32	ABRE	ACGTG	179	5	+	Abscisic acid responsiveness
EgNRT1.32	ABRE	ACGTG	377	5	+	Abscisic acid responsiveness
EgNRT1.33	ABRE	ACGTG	1275	5	+	Abscisic acid responsiveness
EgNRT1.33	ABRE	GACACGTGGC	1675	9	-	Abscisic acid responsiveness
EgNRT1.34	ABRE	ACGTG	1112	5	+	Abscisic acid responsiveness
EgNRT1.34	ABRE	ACGTG	1448	5	-	Abscisic acid responsiveness
EgNRT1.34	ABRE	ACGTG	1904	5	-	Abscisic acid responsiveness
EgNRT1.34	ABRE	ACGTG	1916	5	-	Abscisic acid responsiveness
EgNRT1.35	ABRE	ACGTG	92	5	+	Abscisic acid responsiveness
EgNRT1.35	ABRE	ACGTG	961	5	+	Abscisic acid responsiveness
EgNRT1.35	ABRE	AACCCGG	1065	7	-	Abscisic acid responsiveness
EgNRT1.36	ABRE	ACGTG	98	5	+	Abscisic acid responsiveness
EgNRT1.36	ABRE	CACGTG	1396	6	-	Abscisic acid responsiveness
EgNRT1.36	ABRE	ACGTG	1397	5	+	Abscisic acid responsiveness
EgNRT1.37	ABRE	CACGTG	217	6	+	Abscisic acid responsiveness
EgNRT1.37	ABRE	ACGTG	218	5	+	Abscisic acid responsiveness
EgNRT1.37	ABRE	ACGTG	668	5	+	Abscisic acid responsiveness
EgNRT1.37	ABRE	ACGTG	728	5	+	Abscisic acid responsiveness
EgNRT1.37	ABRE	CACGTG	1082	6	-	Abscisic acid responsiveness
EgNRT1.37	ABRE	ACGTG	1083	5	+	Abscisic acid responsiveness
EgNRT1.37	ABRE	ACGTG	1654	5	-	Abscisic acid responsiveness
EgNRT1.38	ABRE	ACGTG	351	5	-	Abscisic acid responsiveness
EgNRT1.38	ABRE	ACGTG	633	5	+	Abscisic acid responsiveness
EgNRT1.39	ABRE	TACGGTC	488	7	+	Abscisic acid responsiveness
EgNRT1.39	ABRE	ACGTG	1478	5	-	Abscisic acid responsiveness
EgNRT1.39	ABRE	TACGGTC	1651	7	-	Abscisic acid responsiveness
EgNRT1.39	ABRE	ACGTG	1905	5	+	Abscisic acid responsiveness
EgNRT1.4	ABRE	AACCCGG	78	7	+	Abscisic acid responsiveness
EgNRT1.4	ABRE	ACGTG	283	5	-	Abscisic acid responsiveness
EgNRT1.4	ABRE	ACGTG	1244	5	+	Abscisic acid responsiveness
EgNRT1.40	ABRE	CACGTG	1120	6	-	Abscisic acid responsiveness
EgNRT1.40	ABRE	ACGTG	1121	5	+	Abscisic acid responsiveness
EgNRT1.40	ABRE	CACGTG	1164	6	-	Abscisic acid responsiveness
EgNRT1.40	ABRE	ACGTG	1165	5	+	Abscisic acid responsiveness
EgNRT1.40	ABRE	ACGTG	1389	5	+	Abscisic acid responsiveness
EgNRT1.40	ABRE	CACGTG	1757	6	-	Abscisic acid responsiveness
EgNRT1.40	ABRE	ACGTG	1758	5	+	Abscisic acid responsiveness
EgNRT1.41	ABRE	ACGTG	1342	5	-	Abscisic acid responsiveness
EgNRT1.42	ABRE	ACGTG	575	5	+	Abscisic acid responsiveness
EgNRT1.42	ABRE	ACGTG	710	5	+	Abscisic acid responsiveness
EgNRT1.42	ABRE	ACGTG	1685	5	+	Abscisic acid responsiveness
EgNRT1.42	ABRE	ACGTG	1731	5	-	Abscisic acid responsiveness
EgNRT1.42	ABRE	TACGGTC	1742	7	-	Abscisic acid responsiveness
EgNRT1.43	ABRE	ACGTG	150	5	-	Abscisic acid responsiveness
EgNRT1.43	ABRE	ACGTG	253	5	+	Abscisic acid responsiveness
EgNRT1.44	ABRE	ACGTG	605	5	-	Abscisic acid responsiveness
EgNRT1.44	ABRE	ACGTG	891	5	-	Abscisic acid responsiveness
EgNRT1.44	ABRE	ACGTG	1130	5	-	Abscisic acid responsiveness
EgNRT1.44	ABRE	ACGTG	1329	5	+	Abscisic acid responsiveness
EgNRT1.44	ABRE	CACGTG	1546	6	-	Abscisic acid responsiveness
EgNRT1.44	ABRE	ACGTG	1547	5	+	Abscisic acid responsiveness
EgNRT1.44	ABRE	ACGTG	1775	5	-	Abscisic acid responsiveness
EgNRT1.44	ABRE	ACGTG	1885	5	-	Abscisic acid responsiveness
EgNRT1.44	ABRE	ACGTG	1911	5	+	Abscisic acid responsiveness
EgNRT1.46	ABRE	ACGTG	219	5	-	Abscisic acid responsiveness
EgNRT1.46	ABRE	ACGTG	505	5	-	Abscisic acid responsiveness
EgNRT1.47	ABRE	CACGTG	1478	6	-	Abscisic acid responsiveness
EgNRT1.47	ABRE	ACGTG	1479	5	+	Abscisic acid responsiveness
EgNRT1.47	ABRE	ACGTG	1604	5	-	Abscisic acid responsiveness
EgNRT1.48	ABRE	GACACGTGGC	1725	9	-	Abscisic acid responsiveness
EgNRT1.48	ABRE	CACGTG	1727	6	-	Abscisic acid responsiveness
EgNRT1.48	ABRE	ACGTG	1728	5	+	Abscisic acid responsiveness
EgNRT1.48	ABRE	CACGTG	1845	6	-	Abscisic acid responsiveness
EgNRT1.48	ABRE	ACGTG	1846	5	+	Abscisic acid responsiveness
EgNRT1.49	ABRE	ACGTG	176	5	-	Abscisic acid responsiveness
EgNRT1.49	ABRE	TACGGTC	852	7	+	Abscisic acid responsiveness
EgNRT1.49	ABRE	ACGTG	1064	5	+	Abscisic acid responsiveness
EgNRT1.5	ABRE	ACGTG	798	5	+	Abscisic acid responsiveness
EgNRT1.50	ABRE	CACGTG	344	6	+	Abscisic acid responsiveness
EgNRT1.50	ABRE	ACGTG	345	5	+	Abscisic acid responsiveness
EgNRT1.50	ABRE	ACGTG	425	5	+	Abscisic acid responsiveness
EgNRT1.50	ABRE	CGCACGTGTC	685	9	+	Abscisic acid responsiveness
EgNRT1.50	ABRE	GACACGTGGC	1324	9	-	Abscisic acid responsiveness
EgNRT1.50	ABRE	CACGTG	1326	6	-	Abscisic acid responsiveness
EgNRT1.50	ABRE	ACGTG	1327	5	+	Abscisic acid responsiveness
EgNRT1.50	ABRE	GCAACGTGTC	1340	9	+	Abscisic acid responsiveness
EgNRT1.50	ABRE	CACGTG	1342	6	-	Abscisic acid responsiveness
EgNRT1.50	ABRE	ACGTG	1343	5	+	Abscisic acid responsiveness
EgNRT1.50	ABRE	ACGTG	1397	5	+	Abscisic acid responsiveness
EgNRT1.51	ABRE	ACGTG	540	5	+	Abscisic acid responsiveness
EgNRT1.51	ABRE	ACGTG	550	5	+	Abscisic acid responsiveness
EgNRT1.51	ABRE	CACGTG	615	6	+	Abscisic acid responsiveness
EgNRT1.51	ABRE	ACGTG	616	5	+	Abscisic acid responsiveness
EgNRT1.51	ABRE	CACGTG	1606	6	-	Abscisic acid responsiveness
EgNRT1.51	ABRE	ACGTG	1607	5	+	Abscisic acid responsiveness
EgNRT1.51	ABRE	ACGTG	1632	5	-	Abscisic acid responsiveness
EgNRT1.51	ABRE	ACGTG	1897	5	+	Abscisic acid responsiveness
EgNRT1.51	ABRE	ACGTG	1930	5	+	Abscisic acid responsiveness
EgNRT1.52	ABRE	ACGTG	1880	5	+	Abscisic acid responsiveness
EgNRT1.53	ABRE	ACGTG	91	5	-	Abscisic acid responsiveness
EgNRT1.53	ABRE	ACGTG	1373	5	-	Abscisic acid responsiveness
EgNRT1.54	ABRE	ACGTG	147	5	+	Abscisic acid responsiveness
EgNRT1.56	ABRE	CACGTG	214	6	+	Abscisic acid responsiveness
EgNRT1.56	ABRE	ACGTG	215	5	+	Abscisic acid responsiveness
EgNRT1.56	ABRE	ACGTG	700	5	+	Abscisic acid responsiveness
EgNRT1.56	ABRE	ACGTG	775	5	+	Abscisic acid responsiveness
EgNRT1.56	ABRE	ACGTG	914	5	+	Abscisic acid responsiveness
EgNRT1.56	ABRE	CACGTG	1006	6	+	Abscisic acid responsiveness
EgNRT1.56	ABRE	ACGTG	1007	5	+	Abscisic acid responsiveness
EgNRT1.56	ABRE	AACCCGG	1219	7	-	Abscisic acid responsiveness
EgNRT1.56	ABRE	ACGTG	1303	5	+	Abscisic acid responsiveness
EgNRT1.57	ABRE	ACGTG	140	5	-	Abscisic acid responsiveness
EgNRT1.57	ABRE	ACGTG	595	5	+	Abscisic acid responsiveness
EgNRT1.57	ABRE	ACGTG	869	5	-	Abscisic acid responsiveness
EgNRT1.57	ABRE	AACCCGG	1341	7	+	Abscisic acid responsiveness
EgNRT1.58	ABRE	ACGTG	1030	5	-	Abscisic acid responsiveness
EgNRT1.58	ABRE	ACGTG	1621	5	-	Abscisic acid responsiveness
EgNRT1.58	ABRE	ACGTG	1729	5	-	Abscisic acid responsiveness
EgNRT1.58	ABRE	CACGTG	1825	6	-	Abscisic acid responsiveness
EgNRT1.58	ABRE	ACGTG	1826	5	+	Abscisic acid responsiveness
EgNRT1.59	ABRE	ACGTG	500	5	-	Abscisic acid responsiveness
EgNRT1.59	ABRE	ACGTG	862	5	+	Abscisic acid responsiveness
EgNRT1.59	ABRE	ACGTG	867	5	-	Abscisic acid responsiveness
EgNRT1.59	ABRE	GACACGTGGC	1198	9	-	Abscisic acid responsiveness
EgNRT1.59	ABRE	CACGTG	1200	6	-	Abscisic acid responsiveness
EgNRT1.59	ABRE	ACGTG	1201	5	+	Abscisic acid responsiveness
EgNRT1.6	ABRE	ACGTG	798	5	+	Abscisic acid responsiveness
EgNRT1.60	ABRE	ACGTG	152	5	-	Abscisic acid responsiveness
EgNRT1.60	ABRE	ACGTG	339	5	-	Abscisic acid responsiveness
EgNRT1.60	ABRE	CACGTG	491	6	+	Abscisic acid responsiveness
EgNRT1.60	ABRE	ACGTG	492	5	+	Abscisic acid responsiveness
EgNRT1.60	ABRE	CACGTG	1138	6	-	Abscisic acid responsiveness
EgNRT1.60	ABRE	ACGTG	1139	5	+	Abscisic acid responsiveness
EgNRT1.60	ABRE	ACGTG	1587	5	-	Abscisic acid responsiveness
EgNRT1.61	ABRE	GCCGCGTGGC	841	9	+	Abscisic acid responsiveness
EgNRT1.61	ABRE	ACGTG	1989	5	-	Abscisic acid responsiveness
EgNRT1.62	ABRE	ACGTG	502	5	+	Abscisic acid responsiveness
EgNRT1.62	ABRE	GCAACGTGTC	1159	9	+	Abscisic acid responsiveness
EgNRT1.62	ABRE	TACGTGTC	1161	8	+	Abscisic acid responsiveness
EgNRT1.62	ABRE	ACGTG	1162	5	+	Abscisic acid responsiveness
EgNRT1.62	ABRE	CACGTG	1367	6	-	Abscisic acid responsiveness
EgNRT1.62	ABRE	ACGTG	1368	5	+	Abscisic acid responsiveness
EgNRT1.62	ABRE	CACGTG	1895	6	-	Abscisic acid responsiveness
EgNRT1.62	ABRE	ACGTG	1896	5	+	Abscisic acid responsiveness
EgNRT1.63	ABRE	ACGTG	1058	5	-	Abscisic acid responsiveness
EgNRT1.63	ABRE	GCAACGTGTC	1316	9	+	Abscisic acid responsiveness
EgNRT1.63	ABRE	TACGTGTC	1318	8	+	Abscisic acid responsiveness
EgNRT1.63	ABRE	ACGTG	1319	5	+	Abscisic acid responsiveness
EgNRT1.63	ABRE	CACGTG	1524	6	-	Abscisic acid responsiveness
EgNRT1.63	ABRE	ACGTG	1525	5	+	Abscisic acid responsiveness
EgNRT1.64	ABRE	ACGTG	1058	5	-	Abscisic acid responsiveness
EgNRT1.64	ABRE	GCAACGTGTC	1316	9	+	Abscisic acid responsiveness
EgNRT1.64	ABRE	TACGTGTC	1318	8	+	Abscisic acid responsiveness
EgNRT1.64	ABRE	ACGTG	1319	5	+	Abscisic acid responsiveness
EgNRT1.64	ABRE	CACGTG	1524	6	-	Abscisic acid responsiveness
EgNRT1.64	ABRE	ACGTG	1525	5	+	Abscisic acid responsiveness
EgNRT1.65	ABRE	ACGTG	776	5	-	Abscisic acid responsiveness
EgNRT1.65	ABRE	ACGTG	786	5	-	Abscisic acid responsiveness
EgNRT1.65	ABRE	ACGTG	1423	5	+	Abscisic acid responsiveness
EgNRT1.66	ABRE	CGTACGTGCA	206	9	-	Abscisic acid responsiveness
EgNRT1.66	ABRE	ACGTG	212	5	-	Abscisic acid responsiveness
EgNRT1.66	ABRE	CACGTG	692	6	+	Abscisic acid responsiveness
EgNRT1.66	ABRE	ACGTG	693	5	+	Abscisic acid responsiveness
EgNRT1.66	ABRE	ACGTG	1153	5	-	Abscisic acid responsiveness
EgNRT1.66	ABRE	GCAACGTGTC	1391	10	+	Abscisic acid responsiveness
EgNRT1.66	ABRE	ACGTG	1394	5	+	Abscisic acid responsiveness
EgNRT1.66	ABRE	GCCGCGTGGC	1675	9	-	Abscisic acid responsiveness
EgNRT1.66	ABRE	ACGTG	1896	5	-	Abscisic acid responsiveness
EgNRT1.67	ABRE	ACGTG	663	5	+	Abscisic acid responsiveness
EgNRT1.67	ABRE	ACGTG	703	5	+	Abscisic acid responsiveness
EgNRT1.67	ABRE	ACGTG	1130	5	+	Abscisic acid responsiveness
EgNRT1.67	ABRE	ACGTG	1254	5	-	Abscisic acid responsiveness
EgNRT1.67	ABRE	GACACGTACGT	1813	10	-	Abscisic acid responsiveness
EgNRT1.67	ABRE	CGCACGTGTC	1814	9	+	Abscisic acid responsiveness
EgNRT1.67	ABRE	TACGTGTC	1816	8	+	Abscisic acid responsiveness
EgNRT1.67	ABRE	ACGTG	1817	5	+	Abscisic acid responsiveness
EgNRT1.68	ABRE	ACGTG	502	5	+	Abscisic acid responsiveness
EgNRT1.68	ABRE	CACGTG	834	6	+	Abscisic acid responsiveness
EgNRT1.68	ABRE	ACGTG	835	5	+	Abscisic acid responsiveness
EgNRT1.69	ABRE	ACGTG	291	5	+	Abscisic acid responsiveness
EgNRT1.9	ABRE	ACGTG	598	5	-	Abscisic acid responsiveness
EgNRT2.2	ABRE	GCAACGTGTC	1583	9	+	Abscisic acid responsiveness
EgNRT2.3	ABRE	ACGTG	1360	5	+	Abscisic acid responsiveness
EgNRT2.3	ABRE	AACCCGG	1756	7	+	Abscisic acid responsiveness
EgNRT2.4	ABRE	ACGTG	900	5	-	Abscisic acid responsiveness
EgNRT2.4	ABRE	ACGTG	1212	5	+	Abscisic acid responsiveness
EgNRT2.4	ABRE	ACGTG	1238	5	-	Abscisic acid responsiveness
EgNRT2.4	ABRE	AACCCGG	1520	7	+	Abscisic acid responsiveness
EgNRT2.4	ABRE	AACCCGG	1523	7	-	Abscisic acid responsiveness
EgNRT1.1	TGACG-motif	TGACG	289	5	+	MeJA-responsiveness
EgNRT1.1	CGTCA-motif	CGTCA	289	5	-	MeJA-responsiveness
EgNRT1.10	TGACG-motif	TGACG	848	5	-	MeJA-responsiveness
EgNRT1.10	TGACG-motif	TGACG	859	5	+	MeJA-responsiveness
EgNRT1.10	CGTCA-motif	CGTCA	848	5	+	MeJA-responsiveness
EgNRT1.10	CGTCA-motif	CGTCA	859	5	-	MeJA-responsiveness
EgNRT1.11	TGACG-motif	TGACG	422	5	+	MeJA-responsiveness
EgNRT1.11	TGACG-motif	TGACG	1727	5	+	MeJA-responsiveness
EgNRT1.11	CGTCA-motif	CGTCA	422	5	-	MeJA-responsiveness
EgNRT1.11	CGTCA-motif	CGTCA	1727	5	-	MeJA-responsiveness
EgNRT1.12	CGTCA-motif	CGTCA	879	5	+	MeJA-responsiveness
EgNRT1.12	CGTCA-motif	CGTCA	1965	5	-	MeJA-responsiveness
EgNRT1.12	TGACG-motif	TGACG	879	5	-	MeJA-responsiveness
EgNRT1.12	TGACG-motif	TGACG	1965	5	+	MeJA-responsiveness
EgNRT1.13	CGTCA-motif	CGTCA	616	5	+	MeJA-responsiveness
EgNRT1.13	CGTCA-motif	CGTCA	866	5	+	MeJA-responsiveness
EgNRT1.13	TGACG-motif	TGACG	616	5	-	MeJA-responsiveness
EgNRT1.13	TGACG-motif	TGACG	866	5	-	MeJA-responsiveness
EgNRT1.14	TGACG-motif	TGACG	56	5	-	MeJA-responsiveness
EgNRT1.14	TGACG-motif	TGACG	153	5	-	MeJA-responsiveness
EgNRT1.14	TGACG-motif	TGACG	311	5	-	MeJA-responsiveness
EgNRT1.14	TGACG-motif	TGACG	1163	5	+	MeJA-responsiveness
EgNRT1.14	CGTCA-motif	CGTCA	56	5	+	MeJA-responsiveness
EgNRT1.14	CGTCA-motif	CGTCA	153	5	+	MeJA-responsiveness
EgNRT1.14	CGTCA-motif	CGTCA	311	5	+	MeJA-responsiveness
EgNRT1.14	CGTCA-motif	CGTCA	1163	5	-	MeJA-responsiveness
EgNRT1.15	CGTCA-motif	CGTCA	1554	5	+	MeJA-responsiveness
EgNRT1.15	CGTCA-motif	CGTCA	1613	5	+	MeJA-responsiveness
EgNRT1.15	TGACG-motif	TGACG	1554	5	-	MeJA-responsiveness
EgNRT1.15	TGACG-motif	TGACG	1613	5	-	MeJA-responsiveness
EgNRT1.16	TGACG-motif	TGACG	650	5	-	MeJA-responsiveness
EgNRT1.16	TGACG-motif	TGACG	1120	5	-	MeJA-responsiveness
EgNRT1.16	CGTCA-motif	CGTCA	650	5	+	MeJA-responsiveness
EgNRT1.16	CGTCA-motif	CGTCA	1120	5	+	MeJA-responsiveness
EgNRT1.18	TGACG-motif	TGACG	209	5	-	MeJA-responsiveness
EgNRT1.18	TGACG-motif	TGACG	639	5	+	MeJA-responsiveness
EgNRT1.18	TGACG-motif	TGACG	1785	5	-	MeJA-responsiveness
EgNRT1.18	CGTCA-motif	CGTCA	209	5	+	MeJA-responsiveness
EgNRT1.18	CGTCA-motif	CGTCA	639	5	-	MeJA-responsiveness
EgNRT1.18	CGTCA-motif	CGTCA	1785	5	+	MeJA-responsiveness
EgNRT1.19	CGTCA-motif	CGTCA	1489	5	+	MeJA-responsiveness
EgNRT1.19	CGTCA-motif	CGTCA	1976	5	+	MeJA-responsiveness
EgNRT1.19	TGACG-motif	TGACG	1489	5	-	MeJA-responsiveness
EgNRT1.19	TGACG-motif	TGACG	1976	5	-	MeJA-responsiveness
EgNRT1.20	CGTCA-motif	CGTCA	142	5	+	MeJA-responsiveness
EgNRT1.20	TGACG-motif	TGACG	142	5	-	MeJA-responsiveness
EgNRT1.21	CGTCA-motif	CGTCA	1196	5	+	MeJA-responsiveness
EgNRT1.21	CGTCA-motif	CGTCA	1951	5	+	MeJA-responsiveness
EgNRT1.21	TGACG-motif	TGACG	1196	5	-	MeJA-responsiveness
EgNRT1.21	TGACG-motif	TGACG	1951	5	-	MeJA-responsiveness
EgNRT1.22	TGACG-motif	TGACG	1304	5	+	MeJA-responsiveness
EgNRT1.22	TGACG-motif	TGACG	1928	5	-	MeJA-responsiveness
EgNRT1.22	CGTCA-motif	CGTCA	1304	5	-	MeJA-responsiveness
EgNRT1.22	CGTCA-motif	CGTCA	1928	5	+	MeJA-responsiveness
EgNRT1.23	CGTCA-motif	CGTCA	868	5	-	MeJA-responsiveness
EgNRT1.23	CGTCA-motif	CGTCA	1492	5	+	MeJA-responsiveness
EgNRT1.23	CGTCA-motif	CGTCA	1625	5	+	MeJA-responsiveness
EgNRT1.23	TGACG-motif	TGACG	868	5	+	MeJA-responsiveness
EgNRT1.23	TGACG-motif	TGACG	1492	5	-	MeJA-responsiveness
EgNRT1.23	TGACG-motif	TGACG	1625	5	-	MeJA-responsiveness
EgNRT1.24	TGACG-motif	TGACG	868	5	+	MeJA-responsiveness
EgNRT1.24	TGACG-motif	TGACG	1492	5	-	MeJA-responsiveness
EgNRT1.24	TGACG-motif	TGACG	1625	5	-	MeJA-responsiveness
EgNRT1.24	CGTCA-motif	CGTCA	868	5	-	MeJA-responsiveness
EgNRT1.24	CGTCA-motif	CGTCA	1492	5	+	MeJA-responsiveness
EgNRT1.24	CGTCA-motif	CGTCA	1625	5	+	MeJA-responsiveness
EgNRT1.25	CGTCA-motif	CGTCA	198	5	+	MeJA-responsiveness
EgNRT1.25	CGTCA-motif	CGTCA	1126	5	-	MeJA-responsiveness
EgNRT1.25	CGTCA-motif	CGTCA	1154	5	-	MeJA-responsiveness
EgNRT1.25	CGTCA-motif	CGTCA	1810	5	+	MeJA-responsiveness
EgNRT1.25	TGACG-motif	TGACG	198	5	-	MeJA-responsiveness
EgNRT1.25	TGACG-motif	TGACG	1126	5	+	MeJA-responsiveness
EgNRT1.25	TGACG-motif	TGACG	1154	5	+	MeJA-responsiveness
EgNRT1.25	TGACG-motif	TGACG	1810	5	-	MeJA-responsiveness
EgNRT1.26	TGACG-motif	TGACG	745	5	-	MeJA-responsiveness
EgNRT1.26	CGTCA-motif	CGTCA	745	5	+	MeJA-responsiveness
EgNRT1.27	TGACG-motif	TGACG	326	5	+	MeJA-responsiveness
EgNRT1.27	TGACG-motif	TGACG	929	5	+	MeJA-responsiveness
EgNRT1.27	TGACG-motif	TGACG	1776	5	+	MeJA-responsiveness
EgNRT1.27	CGTCA-motif	CGTCA	326	5	-	MeJA-responsiveness
EgNRT1.27	CGTCA-motif	CGTCA	929	5	-	MeJA-responsiveness
EgNRT1.27	CGTCA-motif	CGTCA	1776	5	-	MeJA-responsiveness
EgNRT1.29	TGACG-motif	TGACG	980	5	-	MeJA-responsiveness
EgNRT1.29	TGACG-motif	TGACG	1012	5	-	MeJA-responsiveness
EgNRT1.29	TGACG-motif	TGACG	1062	5	-	MeJA-responsiveness
EgNRT1.29	TGACG-motif	TGACG	1084	5	+	MeJA-responsiveness
EgNRT1.29	TGACG-motif	TGACG	1276	5	-	MeJA-responsiveness
EgNRT1.29	TGACG-motif	TGACG	1693	5	-	MeJA-responsiveness
EgNRT1.29	TGACG-motif	TGACG	1918	5	+	MeJA-responsiveness
EgNRT1.29	CGTCA-motif	CGTCA	980	5	+	MeJA-responsiveness
EgNRT1.29	CGTCA-motif	CGTCA	1012	5	+	MeJA-responsiveness
EgNRT1.29	CGTCA-motif	CGTCA	1062	5	+	MeJA-responsiveness
EgNRT1.29	CGTCA-motif	CGTCA	1084	5	-	MeJA-responsiveness
EgNRT1.29	CGTCA-motif	CGTCA	1276	5	+	MeJA-responsiveness
EgNRT1.29	CGTCA-motif	CGTCA	1693	5	+	MeJA-responsiveness
EgNRT1.29	CGTCA-motif	CGTCA	1918	5	-	MeJA-responsiveness
EgNRT1.3	CGTCA-motif	CGTCA	38	5	+	MeJA-responsiveness
EgNRT1.3	CGTCA-motif	CGTCA	82	5	+	MeJA-responsiveness
EgNRT1.3	CGTCA-motif	CGTCA	159	5	+	MeJA-responsiveness
EgNRT1.3	CGTCA-motif	CGTCA	178	5	-	MeJA-responsiveness
EgNRT1.3	CGTCA-motif	CGTCA	264	5	-	MeJA-responsiveness
EgNRT1.3	CGTCA-motif	CGTCA	785	5	-	MeJA-responsiveness
EgNRT1.3	CGTCA-motif	CGTCA	1577	5	-	MeJA-responsiveness
EgNRT1.3	TGACG-motif	TGACG	38	5	-	MeJA-responsiveness
EgNRT1.3	TGACG-motif	TGACG	82	5	-	MeJA-responsiveness
EgNRT1.3	TGACG-motif	TGACG	159	5	-	MeJA-responsiveness
EgNRT1.3	TGACG-motif	TGACG	178	5	+	MeJA-responsiveness
EgNRT1.3	TGACG-motif	TGACG	264	5	+	MeJA-responsiveness
EgNRT1.3	TGACG-motif	TGACG	785	5	+	MeJA-responsiveness
EgNRT1.3	TGACG-motif	TGACG	1577	5	+	MeJA-responsiveness
EgNRT1.30	CGTCA-motif	CGTCA	371	5	-	MeJA-responsiveness
EgNRT1.30	CGTCA-motif	CGTCA	427	5	-	MeJA-responsiveness
EgNRT1.30	CGTCA-motif	CGTCA	529	5	-	MeJA-responsiveness
EgNRT1.30	CGTCA-motif	CGTCA	724	5	-	MeJA-responsiveness
EgNRT1.30	TGACG-motif	TGACG	371	5	+	MeJA-responsiveness
EgNRT1.30	TGACG-motif	TGACG	427	5	+	MeJA-responsiveness
EgNRT1.30	TGACG-motif	TGACG	529	5	+	MeJA-responsiveness
EgNRT1.30	TGACG-motif	TGACG	724	5	+	MeJA-responsiveness
EgNRT1.31	TGACG-motif	TGACG	544	5	+	MeJA-responsiveness
EgNRT1.31	TGACG-motif	TGACG	1956	5	-	MeJA-responsiveness
EgNRT1.31	CGTCA-motif	CGTCA	544	5	-	MeJA-responsiveness
EgNRT1.31	CGTCA-motif	CGTCA	1956	5	+	MeJA-responsiveness
EgNRT1.32	CGTCA-motif	CGTCA	352	5	-	MeJA-responsiveness
EgNRT1.32	CGTCA-motif	CGTCA	1343	5	-	MeJA-responsiveness
EgNRT1.32	CGTCA-motif	CGTCA	1468	5	-	MeJA-responsiveness
EgNRT1.32	CGTCA-motif	CGTCA	1950	5	+	MeJA-responsiveness
EgNRT1.32	TGACG-motif	TGACG	352	5	+	MeJA-responsiveness
EgNRT1.32	TGACG-motif	TGACG	1343	5	+	MeJA-responsiveness
EgNRT1.32	TGACG-motif	TGACG	1468	5	+	MeJA-responsiveness
EgNRT1.32	TGACG-motif	TGACG	1950	5	-	MeJA-responsiveness
EgNRT1.33	TGACG-motif	TGACG	431	5	-	MeJA-responsiveness
EgNRT1.33	CGTCA-motif	CGTCA	431	5	+	MeJA-responsiveness
EgNRT1.34	CGTCA-motif	CGTCA	199	5	+	MeJA-responsiveness
EgNRT1.34	CGTCA-motif	CGTCA	1037	5	-	MeJA-responsiveness
EgNRT1.34	CGTCA-motif	CGTCA	1867	5	-	MeJA-responsiveness
EgNRT1.34	TGACG-motif	TGACG	199	5	-	MeJA-responsiveness
EgNRT1.34	TGACG-motif	TGACG	1037	5	+	MeJA-responsiveness
EgNRT1.34	TGACG-motif	TGACG	1867	5	+	MeJA-responsiveness
EgNRT1.35	TGACG-motif	TGACG	453	5	+	MeJA-responsiveness
EgNRT1.35	TGACG-motif	TGACG	670	5	-	MeJA-responsiveness
EgNRT1.35	TGACG-motif	TGACG	959	5	+	MeJA-responsiveness
EgNRT1.35	TGACG-motif	TGACG	964	5	+	MeJA-responsiveness
EgNRT1.35	TGACG-motif	TGACG	973	5	+	MeJA-responsiveness
EgNRT1.35	CGTCA-motif	CGTCA	453	5	-	MeJA-responsiveness
EgNRT1.35	CGTCA-motif	CGTCA	670	5	+	MeJA-responsiveness
EgNRT1.35	CGTCA-motif	CGTCA	959	5	-	MeJA-responsiveness
EgNRT1.35	CGTCA-motif	CGTCA	964	5	-	MeJA-responsiveness
EgNRT1.35	CGTCA-motif	CGTCA	973	5	-	MeJA-responsiveness
EgNRT1.36	CGTCA-motif	CGTCA	786	5	-	MeJA-responsiveness
EgNRT1.36	TGACG-motif	TGACG	786	5	+	MeJA-responsiveness
EgNRT1.37	TGACG-motif	TGACG	1074	5	+	MeJA-responsiveness
EgNRT1.37	TGACG-motif	TGACG	1451	5	+	MeJA-responsiveness
EgNRT1.37	CGTCA-motif	CGTCA	1074	5	-	MeJA-responsiveness
EgNRT1.37	CGTCA-motif	CGTCA	1451	5	-	MeJA-responsiveness
EgNRT1.38	TGACG-motif	TGACG	282	5	-	MeJA-responsiveness
EgNRT1.38	TGACG-motif	TGACG	353	5	-	MeJA-responsiveness
EgNRT1.38	TGACG-motif	TGACG	370	5	-	MeJA-responsiveness
EgNRT1.38	TGACG-motif	TGACG	428	5	+	MeJA-responsiveness
EgNRT1.38	TGACG-motif	TGACG	631	5	+	MeJA-responsiveness
EgNRT1.38	TGACG-motif	TGACG	1848	5	-	MeJA-responsiveness
EgNRT1.38	CGTCA-motif	CGTCA	282	5	+	MeJA-responsiveness
EgNRT1.38	CGTCA-motif	CGTCA	353	5	+	MeJA-responsiveness
EgNRT1.38	CGTCA-motif	CGTCA	370	5	+	MeJA-responsiveness
EgNRT1.38	CGTCA-motif	CGTCA	428	5	-	MeJA-responsiveness
EgNRT1.38	CGTCA-motif	CGTCA	631	5	-	MeJA-responsiveness
EgNRT1.38	CGTCA-motif	CGTCA	1848	5	+	MeJA-responsiveness
EgNRT1.39	CGTCA-motif	CGTCA	524	5	+	MeJA-responsiveness
EgNRT1.39	CGTCA-motif	CGTCA	626	5	-	MeJA-responsiveness
EgNRT1.39	CGTCA-motif	CGTCA	687	5	-	MeJA-responsiveness
EgNRT1.39	CGTCA-motif	CGTCA	1814	5	-	MeJA-responsiveness
EgNRT1.39	CGTCA-motif	CGTCA	2008	5	-	MeJA-responsiveness
EgNRT1.39	TGACG-motif	TGACG	524	5	-	MeJA-responsiveness
EgNRT1.39	TGACG-motif	TGACG	626	5	+	MeJA-responsiveness
EgNRT1.39	TGACG-motif	TGACG	687	5	+	MeJA-responsiveness
EgNRT1.39	TGACG-motif	TGACG	1814	5	+	MeJA-responsiveness
EgNRT1.39	TGACG-motif	TGACG	2008	5	+	MeJA-responsiveness
EgNRT1.4	TGACG-motif	TGACG	814	5	+	MeJA-responsiveness
EgNRT1.4	TGACG-motif	TGACG	980	5	+	MeJA-responsiveness
EgNRT1.4	TGACG-motif	TGACG	1242	5	+	MeJA-responsiveness
EgNRT1.4	TGACG-motif	TGACG	1646	5	-	MeJA-responsiveness
EgNRT1.4	CGTCA-motif	CGTCA	814	5	-	MeJA-responsiveness
EgNRT1.4	CGTCA-motif	CGTCA	980	5	-	MeJA-responsiveness
EgNRT1.4	CGTCA-motif	CGTCA	1242	5	-	MeJA-responsiveness
EgNRT1.4	CGTCA-motif	CGTCA	1646	5	+	MeJA-responsiveness
EgNRT1.40	TGACG-motif	TGACG	1703	5	-	MeJA-responsiveness
EgNRT1.40	CGTCA-motif	CGTCA	1703	5	+	MeJA-responsiveness
EgNRT1.41	CGTCA-motif	CGTCA	1285	5	+	MeJA-responsiveness
EgNRT1.41	CGTCA-motif	CGTCA	1424	5	+	MeJA-responsiveness
EgNRT1.41	CGTCA-motif	CGTCA	2005	5	-	MeJA-responsiveness
EgNRT1.41	TGACG-motif	TGACG	1285	5	-	MeJA-responsiveness
EgNRT1.41	TGACG-motif	TGACG	1424	5	-	MeJA-responsiveness
EgNRT1.41	TGACG-motif	TGACG	2005	5	+	MeJA-responsiveness
EgNRT1.42	CGTCA-motif	CGTCA	81	5	-	MeJA-responsiveness
EgNRT1.42	CGTCA-motif	CGTCA	369	5	+	MeJA-responsiveness
EgNRT1.42	CGTCA-motif	CGTCA	713	5	-	MeJA-responsiveness
EgNRT1.42	CGTCA-motif	CGTCA	716	5	+	MeJA-responsiveness
EgNRT1.42	CGTCA-motif	CGTCA	1835	5	+	MeJA-responsiveness
EgNRT1.42	TGACG-motif	TGACG	81	5	+	MeJA-responsiveness
EgNRT1.42	TGACG-motif	TGACG	369	5	-	MeJA-responsiveness
EgNRT1.42	TGACG-motif	TGACG	713	5	+	MeJA-responsiveness
EgNRT1.42	TGACG-motif	TGACG	716	5	-	MeJA-responsiveness
EgNRT1.42	TGACG-motif	TGACG	1835	5	-	MeJA-responsiveness
EgNRT1.43	TGACG-motif	TGACG	80	5	-	MeJA-responsiveness
EgNRT1.43	TGACG-motif	TGACG	199	5	-	MeJA-responsiveness
EgNRT1.43	TGACG-motif	TGACG	245	5	-	MeJA-responsiveness
EgNRT1.43	TGACG-motif	TGACG	1904	5	-	MeJA-responsiveness
EgNRT1.43	CGTCA-motif	CGTCA	80	5	+	MeJA-responsiveness
EgNRT1.43	CGTCA-motif	CGTCA	199	5	+	MeJA-responsiveness
EgNRT1.43	CGTCA-motif	CGTCA	245	5	+	MeJA-responsiveness
EgNRT1.43	CGTCA-motif	CGTCA	1904	5	+	MeJA-responsiveness
EgNRT1.44	TGACG-motif	TGACG	720	5	-	MeJA-responsiveness
EgNRT1.44	TGACG-motif	TGACG	1195	5	-	MeJA-responsiveness
EgNRT1.44	TGACG-motif	TGACG	1408	5	+	MeJA-responsiveness
EgNRT1.44	TGACG-motif	TGACG	1576	5	-	MeJA-responsiveness
EgNRT1.44	TGACG-motif	TGACG	1678	5	-	MeJA-responsiveness
EgNRT1.44	TGACG-motif	TGACG	1727	5	+	MeJA-responsiveness
EgNRT1.44	TGACG-motif	TGACG	1882	5	-	MeJA-responsiveness
EgNRT1.44	CGTCA-motif	CGTCA	720	5	+	MeJA-responsiveness
EgNRT1.44	CGTCA-motif	CGTCA	1195	5	+	MeJA-responsiveness
EgNRT1.44	CGTCA-motif	CGTCA	1408	5	-	MeJA-responsiveness
EgNRT1.44	CGTCA-motif	CGTCA	1576	5	+	MeJA-responsiveness
EgNRT1.44	CGTCA-motif	CGTCA	1678	5	+	MeJA-responsiveness
EgNRT1.44	CGTCA-motif	CGTCA	1727	5	-	MeJA-responsiveness
EgNRT1.44	CGTCA-motif	CGTCA	1882	5	+	MeJA-responsiveness
EgNRT1.45	CGTCA-motif	CGTCA	867	5	+	MeJA-responsiveness
EgNRT1.45	CGTCA-motif	CGTCA	1154	5	-	MeJA-responsiveness
EgNRT1.45	CGTCA-motif	CGTCA	1157	5	+	MeJA-responsiveness
EgNRT1.45	CGTCA-motif	CGTCA	1863	5	+	MeJA-responsiveness
EgNRT1.45	CGTCA-motif	CGTCA	1982	5	-	MeJA-responsiveness
EgNRT1.45	TGACG-motif	TGACG	867	5	-	MeJA-responsiveness
EgNRT1.45	TGACG-motif	TGACG	1154	5	+	MeJA-responsiveness
EgNRT1.45	TGACG-motif	TGACG	1157	5	-	MeJA-responsiveness
EgNRT1.45	TGACG-motif	TGACG	1863	5	-	MeJA-responsiveness
EgNRT1.45	TGACG-motif	TGACG	1982	5	+	MeJA-responsiveness
EgNRT1.46	CGTCA-motif	CGTCA	1460	5	-	MeJA-responsiveness
EgNRT1.46	TGACG-motif	TGACG	1460	5	+	MeJA-responsiveness
EgNRT1.48	TGACG-motif	TGACG	1705	5	+	MeJA-responsiveness
EgNRT1.48	TGACG-motif	TGACG	1766	5	-	MeJA-responsiveness
EgNRT1.48	CGTCA-motif	CGTCA	1705	5	-	MeJA-responsiveness
EgNRT1.48	CGTCA-motif	CGTCA	1766	5	+	MeJA-responsiveness
EgNRT1.49	CGTCA-motif	CGTCA	1190	5	+	MeJA-responsiveness
EgNRT1.49	CGTCA-motif	CGTCA	1409	5	+	MeJA-responsiveness
EgNRT1.49	TGACG-motif	TGACG	1190	5	-	MeJA-responsiveness
EgNRT1.49	TGACG-motif	TGACG	1409	5	-	MeJA-responsiveness
EgNRT1.5	CGTCA-motif	CGTCA	1625	5	+	MeJA-responsiveness
EgNRT1.5	TGACG-motif	TGACG	1625	5	-	MeJA-responsiveness
EgNRT1.50	TGACG-motif	TGACG	1235	5	-	MeJA-responsiveness
EgNRT1.50	TGACG-motif	TGACG	1804	5	+	MeJA-responsiveness
EgNRT1.50	CGTCA-motif	CGTCA	1235	5	+	MeJA-responsiveness
EgNRT1.50	CGTCA-motif	CGTCA	1804	5	-	MeJA-responsiveness
EgNRT1.51	TGACG-motif	TGACG	649	5	-	MeJA-responsiveness
EgNRT1.51	TGACG-motif	TGACG	667	5	-	MeJA-responsiveness
EgNRT1.51	TGACG-motif	TGACG	721	5	+	MeJA-responsiveness
EgNRT1.51	TGACG-motif	TGACG	724	5	-	MeJA-responsiveness
EgNRT1.51	TGACG-motif	TGACG	1362	5	-	MeJA-responsiveness
EgNRT1.51	TGACG-motif	TGACG	1634	5	-	MeJA-responsiveness
EgNRT1.51	TGACG-motif	TGACG	1918	5	-	MeJA-responsiveness
EgNRT1.51	CGTCA-motif	CGTCA	649	5	+	MeJA-responsiveness
EgNRT1.51	CGTCA-motif	CGTCA	667	5	+	MeJA-responsiveness
EgNRT1.51	CGTCA-motif	CGTCA	721	5	-	MeJA-responsiveness
EgNRT1.51	CGTCA-motif	CGTCA	724	5	+	MeJA-responsiveness
EgNRT1.51	CGTCA-motif	CGTCA	1362	5	+	MeJA-responsiveness
EgNRT1.51	CGTCA-motif	CGTCA	1634	5	+	MeJA-responsiveness
EgNRT1.51	CGTCA-motif	CGTCA	1918	5	+	MeJA-responsiveness
EgNRT1.52	TGACG-motif	TGACG	310	5	-	MeJA-responsiveness
EgNRT1.52	TGACG-motif	TGACG	1363	5	+	MeJA-responsiveness
EgNRT1.52	TGACG-motif	TGACG	1582	5	+	MeJA-responsiveness
EgNRT1.52	TGACG-motif	TGACG	1744	5	-	MeJA-responsiveness
EgNRT1.52	CGTCA-motif	CGTCA	310	5	+	MeJA-responsiveness
EgNRT1.52	CGTCA-motif	CGTCA	1363	5	-	MeJA-responsiveness
EgNRT1.52	CGTCA-motif	CGTCA	1582	5	-	MeJA-responsiveness
EgNRT1.52	CGTCA-motif	CGTCA	1744	5	+	MeJA-responsiveness
EgNRT1.53	CGTCA-motif	CGTCA	1315	5	+	MeJA-responsiveness
EgNRT1.53	TGACG-motif	TGACG	1315	5	-	MeJA-responsiveness
EgNRT1.54	CGTCA-motif	CGTCA	317	5	+	MeJA-responsiveness
EgNRT1.54	CGTCA-motif	CGTCA	430	5	+	MeJA-responsiveness
EgNRT1.54	TGACG-motif	TGACG	317	5	-	MeJA-responsiveness
EgNRT1.54	TGACG-motif	TGACG	430	5	-	MeJA-responsiveness
EgNRT1.55	TGACG-motif	TGACG	176	5	-	MeJA-responsiveness
EgNRT1.55	TGACG-motif	TGACG	842	5	+	MeJA-responsiveness
EgNRT1.55	TGACG-motif	TGACG	1233	5	-	MeJA-responsiveness
EgNRT1.55	CGTCA-motif	CGTCA	176	5	+	MeJA-responsiveness
EgNRT1.55	CGTCA-motif	CGTCA	842	5	-	MeJA-responsiveness
EgNRT1.55	CGTCA-motif	CGTCA	1233	5	+	MeJA-responsiveness
EgNRT1.56	CGTCA-motif	CGTCA	698	5	-	MeJA-responsiveness
EgNRT1.56	TGACG-motif	TGACG	698	5	+	MeJA-responsiveness
EgNRT1.57	TGACG-motif	TGACG	1111	5	-	MeJA-responsiveness
EgNRT1.57	TGACG-motif	TGACG	1575	5	-	MeJA-responsiveness
EgNRT1.57	TGACG-motif	TGACG	1812	5	+	MeJA-responsiveness
EgNRT1.57	CGTCA-motif	CGTCA	1111	5	+	MeJA-responsiveness
EgNRT1.57	CGTCA-motif	CGTCA	1575	5	+	MeJA-responsiveness
EgNRT1.57	CGTCA-motif	CGTCA	1812	5	-	MeJA-responsiveness
EgNRT1.58	TGACG-motif	TGACG	1441	5	+	MeJA-responsiveness
EgNRT1.58	TGACG-motif	TGACG	1444	5	-	MeJA-responsiveness
EgNRT1.58	CGTCA-motif	CGTCA	1441	5	-	MeJA-responsiveness
EgNRT1.58	CGTCA-motif	CGTCA	1444	5	+	MeJA-responsiveness
EgNRT1.59	CGTCA-motif	CGTCA	1568	5	+	MeJA-responsiveness
EgNRT1.59	CGTCA-motif	CGTCA	1577	5	-	MeJA-responsiveness
EgNRT1.59	CGTCA-motif	CGTCA	1704	5	-	MeJA-responsiveness
EgNRT1.59	TGACG-motif	TGACG	1568	5	-	MeJA-responsiveness
EgNRT1.59	TGACG-motif	TGACG	1577	5	+	MeJA-responsiveness
EgNRT1.59	TGACG-motif	TGACG	1704	5	+	MeJA-responsiveness
EgNRT1.6	TGACG-motif	TGACG	1625	5	-	MeJA-responsiveness
EgNRT1.6	CGTCA-motif	CGTCA	1625	5	+	MeJA-responsiveness
EgNRT1.60	TGACG-motif	TGACG	264	5	+	MeJA-responsiveness
EgNRT1.60	TGACG-motif	TGACG	648	5	+	MeJA-responsiveness
EgNRT1.60	TGACG-motif	TGACG	1281	5	+	MeJA-responsiveness
EgNRT1.60	CGTCA-motif	CGTCA	264	5	-	MeJA-responsiveness
EgNRT1.60	CGTCA-motif	CGTCA	648	5	-	MeJA-responsiveness
EgNRT1.60	CGTCA-motif	CGTCA	1281	5	-	MeJA-responsiveness
EgNRT1.61	TGACG-motif	TGACG	239	5	-	MeJA-responsiveness
EgNRT1.61	TGACG-motif	TGACG	957	5	+	MeJA-responsiveness
EgNRT1.61	TGACG-motif	TGACG	1000	5	-	MeJA-responsiveness
EgNRT1.61	TGACG-motif	TGACG	1167	5	+	MeJA-responsiveness
EgNRT1.61	CGTCA-motif	CGTCA	239	5	+	MeJA-responsiveness
EgNRT1.61	CGTCA-motif	CGTCA	957	5	-	MeJA-responsiveness
EgNRT1.61	CGTCA-motif	CGTCA	1000	5	+	MeJA-responsiveness
EgNRT1.61	CGTCA-motif	CGTCA	1167	5	-	MeJA-responsiveness
EgNRT1.62	TGACG-motif	TGACG	53	5	-	MeJA-responsiveness
EgNRT1.62	TGACG-motif	TGACG	1277	5	+	MeJA-responsiveness
EgNRT1.62	TGACG-motif	TGACG	1351	5	-	MeJA-responsiveness
EgNRT1.62	TGACG-motif	TGACG	1473	5	-	MeJA-responsiveness
EgNRT1.62	CGTCA-motif	CGTCA	53	5	+	MeJA-responsiveness
EgNRT1.62	CGTCA-motif	CGTCA	1277	5	-	MeJA-responsiveness
EgNRT1.62	CGTCA-motif	CGTCA	1351	5	+	MeJA-responsiveness
EgNRT1.62	CGTCA-motif	CGTCA	1473	5	+	MeJA-responsiveness
EgNRT1.63	TGACG-motif	TGACG	844	5	-	MeJA-responsiveness
EgNRT1.63	TGACG-motif	TGACG	1434	5	+	MeJA-responsiveness
EgNRT1.63	TGACG-motif	TGACG	1508	5	-	MeJA-responsiveness
EgNRT1.63	TGACG-motif	TGACG	1630	5	-	MeJA-responsiveness
EgNRT1.63	CGTCA-motif	CGTCA	844	5	+	MeJA-responsiveness
EgNRT1.63	CGTCA-motif	CGTCA	1434	5	-	MeJA-responsiveness
EgNRT1.63	CGTCA-motif	CGTCA	1508	5	+	MeJA-responsiveness
EgNRT1.63	CGTCA-motif	CGTCA	1630	5	+	MeJA-responsiveness
EgNRT1.64	CGTCA-motif	CGTCA	844	5	+	MeJA-responsiveness
EgNRT1.64	CGTCA-motif	CGTCA	1434	5	-	MeJA-responsiveness
EgNRT1.64	CGTCA-motif	CGTCA	1508	5	+	MeJA-responsiveness
EgNRT1.64	CGTCA-motif	CGTCA	1630	5	+	MeJA-responsiveness
EgNRT1.64	TGACG-motif	TGACG	844	5	-	MeJA-responsiveness
EgNRT1.64	TGACG-motif	TGACG	1434	5	+	MeJA-responsiveness
EgNRT1.64	TGACG-motif	TGACG	1508	5	-	MeJA-responsiveness
EgNRT1.64	TGACG-motif	TGACG	1630	5	-	MeJA-responsiveness
EgNRT1.65	TGACG-motif	TGACG	90	5	+	MeJA-responsiveness
EgNRT1.65	CGTCA-motif	CGTCA	90	5	-	MeJA-responsiveness
EgNRT1.66	TGACG-motif	TGACG	214	5	-	MeJA-responsiveness
EgNRT1.66	TGACG-motif	TGACG	1600	5	-	MeJA-responsiveness
EgNRT1.66	CGTCA-motif	CGTCA	214	5	+	MeJA-responsiveness
EgNRT1.66	CGTCA-motif	CGTCA	1600	5	+	MeJA-responsiveness
EgNRT1.67	TGACG-motif	TGACG	1256	5	-	MeJA-responsiveness
EgNRT1.67	TGACG-motif	TGACG	1471	5	+	MeJA-responsiveness
EgNRT1.67	TGACG-motif	TGACG	1539	5	+	MeJA-responsiveness
EgNRT1.67	TGACG-motif	TGACG	1710	5	+	MeJA-responsiveness
EgNRT1.67	CGTCA-motif	CGTCA	1256	5	+	MeJA-responsiveness
EgNRT1.67	CGTCA-motif	CGTCA	1471	5	-	MeJA-responsiveness
EgNRT1.67	CGTCA-motif	CGTCA	1539	5	-	MeJA-responsiveness
EgNRT1.67	CGTCA-motif	CGTCA	1710	5	-	MeJA-responsiveness
EgNRT1.68	CGTCA-motif	CGTCA	1633	5	-	MeJA-responsiveness
EgNRT1.68	CGTCA-motif	CGTCA	1640	5	+	MeJA-responsiveness
EgNRT1.68	TGACG-motif	TGACG	1633	5	+	MeJA-responsiveness
EgNRT1.68	TGACG-motif	TGACG	1640	5	-	MeJA-responsiveness
EgNRT1.69	CGTCA-motif	CGTCA	289	5	-	MeJA-responsiveness
EgNRT1.69	TGACG-motif	TGACG	289	5	+	MeJA-responsiveness
EgNRT1.7	TGACG-motif	TGACG	914	5	+	MeJA-responsiveness
EgNRT1.7	CGTCA-motif	CGTCA	914	5	-	MeJA-responsiveness
EgNRT1.8	TGACG-motif	TGACG	620	5	-	MeJA-responsiveness
EgNRT1.8	TGACG-motif	TGACG	2009	5	+	MeJA-responsiveness
EgNRT1.8	CGTCA-motif	CGTCA	620	5	+	MeJA-responsiveness
EgNRT1.8	CGTCA-motif	CGTCA	2009	5	-	MeJA-responsiveness
EgNRT1.9	CGTCA-motif	CGTCA	432	5	+	MeJA-responsiveness
EgNRT1.9	CGTCA-motif	CGTCA	740	5	+	MeJA-responsiveness
EgNRT1.9	CGTCA-motif	CGTCA	1536	5	-	MeJA-responsiveness
EgNRT1.9	TGACG-motif	TGACG	432	5	-	MeJA-responsiveness
EgNRT1.9	TGACG-motif	TGACG	740	5	-	MeJA-responsiveness
EgNRT1.9	TGACG-motif	TGACG	1536	5	+	MeJA-responsiveness
EgNRT2.1	CGTCA-motif	CGTCA	336	5	+	MeJA-responsiveness
EgNRT2.1	CGTCA-motif	CGTCA	386	5	+	MeJA-responsiveness
EgNRT2.1	CGTCA-motif	CGTCA	760	5	-	MeJA-responsiveness
EgNRT2.1	CGTCA-motif	CGTCA	876	5	+	MeJA-responsiveness
EgNRT2.1	TGACG-motif	TGACG	336	5	-	MeJA-responsiveness
EgNRT2.1	TGACG-motif	TGACG	386	5	-	MeJA-responsiveness
EgNRT2.1	TGACG-motif	TGACG	760	5	+	MeJA-responsiveness
EgNRT2.1	TGACG-motif	TGACG	876	5	-	MeJA-responsiveness
EgNRT2.2	CGTCA-motif	CGTCA	377	5	-	MeJA-responsiveness
EgNRT2.2	TGACG-motif	TGACG	377	5	+	MeJA-responsiveness
EgNRT2.3	CGTCA-motif	CGTCA	930	5	-	MeJA-responsiveness
EgNRT2.3	CGTCA-motif	CGTCA	1928	5	+	MeJA-responsiveness
EgNRT2.3	TGACG-motif	TGACG	930	5	+	MeJA-responsiveness
EgNRT2.3	TGACG-motif	TGACG	1928	5	-	MeJA-responsiveness
EgNRT2.4	CGTCA-motif	CGTCA	902	5	+	MeJA-responsiveness
EgNRT2.4	CGTCA-motif	CGTCA	1215	5	-	MeJA-responsiveness
EgNRT2.4	TGACG-motif	TGACG	902	5	-	MeJA-responsiveness
EgNRT2.4	TGACG-motif	TGACG	1215	5	+	MeJA-responsiveness
EgNRT1.1	GT1-motif	GGTTAAT	1345	7	+	Light responsive element
EgNRT1.1	Sp1	GGGCGG	1827	6	-	Light responsive element
EgNRT1.10	GT1-motif	GGTTAA	629	6	+	Light responsive element
EgNRT1.11	GT1-motif	GGTTAA	1497	6	+	Light responsive element
EgNRT1.13	GT1-motif	GGTTAA	1834	6	+	Light responsive element
EgNRT1.14	GT1-motif	GGTTAA	538	6	-	Light responsive element
EgNRT1.14	GT1-motif	GGTTAA	1208	6	+	Light responsive element
EgNRT1.15	4cl-CMA2b	TCTCACCAACCCCA	1783	13	-	Light responsive element
EgNRT1.17	Sp1	GGGCGG	460	6	+	Light responsive element
EgNRT1.17	GT1-motif	GGTTAA	95	6	-	Light responsive element
EgNRT1.17	4cl-CMA2b	TCTCACCAACCACA	217	13	+	Light responsive element
EgNRT1.18	GT1-motif	GGTTAAT	1298	7	-	Light responsive element
EgNRT1.18	GT1-motif	GGTTAA	1299	6	-	Light responsive element
EgNRT1.18	GT1-motif	GGTTAA	1499	6	+	Light responsive element
EgNRT1.20	GT1-motif	GGTTAAT	749	7	+	Light responsive element
EgNRT1.21	GT1-motif	GGTTAA	1049	6	-	Light responsive element
EgNRT1.21	GT1-motif	GGTTAAT	1062	7	-	Light responsive element
EgNRT1.21	GT1-motif	GGTTAA	1063	6	-	Light responsive element
EgNRT1.21	GT1-motif	GGTTAAT	1111	7	-	Light responsive element
EgNRT1.21	GT1-motif	GGTTAA	1112	6	-	Light responsive element
EgNRT1.21	Sp1	GGGCGG	1627	6	-	Light responsive element
EgNRT1.22	GT1-motif	GGTTAA	476	6	+	Light responsive element
EgNRT1.22	GT1-motif	GGTTAA	1315	6	-	Light responsive element
EgNRT1.23	GT1-motif	GGTTAA	40	6	+	Light responsive element
EgNRT1.23	GT1-motif	GGTTAA	879	6	-	Light responsive element
EgNRT1.23	GT1-motif	GGTTAA	1611	6	+	Light responsive element
EgNRT1.24	GT1-motif	GGTTAA	40	6	+	Light responsive element
EgNRT1.24	GT1-motif	GGTTAA	879	6	-	Light responsive element
EgNRT1.24	GT1-motif	GGTTAA	1611	6	+	Light responsive element
EgNRT1.25	GT1-motif	GGTTAA	918	6	-	Light responsive element
EgNRT1.25	GT1-motif	GGTTAAT	1254	7	-	Light responsive element
EgNRT1.25	GT1-motif	GGTTAA	1255	6	-	Light responsive element
EgNRT1.26	GT1-motif	GGTTAAT	1157	7	-	Light responsive element
EgNRT1.26	GT1-motif	GGTTAA	1158	6	-	Light responsive element
EgNRT1.26	Sp1	GGGCGG	337	6	-	Light responsive element
EgNRT1.27	GT1-motif	GGTTAA	567	6	-	Light responsive element
EgNRT1.29	GT1-motif	GGTTAA	947	6	+	Light responsive element
EgNRT1.29	GT1-motif	GTGTGTGAA	1838	9	+	Light responsive element
EgNRT1.3	GT1-motif	GGTTAAT	1520	7	-	Light responsive element
EgNRT1.3	GT1-motif	GGTTAA	1521	6	-	Light responsive element
EgNRT1.32	GT1-motif	GGTTAAT	630	7	+	Light responsive element
EgNRT1.33	GT1-motif	GGTTAA	325	6	+	Light responsive element
EgNRT1.33	GT1-motif	GCGGTAATT	1785	9	-	Light responsive element
EgNRT1.33	Sp1	GGGCGG	109	6	-	Light responsive element
EgNRT1.33	Sp1	GGGCGG	622	6	+	Light responsive element
EgNRT1.34	GT1-motif	GGTTAAT	1637	7	-	Light responsive element
EgNRT1.34	GT1-motif	GGTTAA	1638	6	-	Light responsive element
EgNRT1.34	Sp1	GGGCGG	1938	6	+	Light responsive element
EgNRT1.35	GT1-motif	GGTTAAT	61	7	+	Light responsive element
EgNRT1.38	GT1-motif	GGTTAAT	585	7	+	Light responsive element
EgNRT1.39	GT1-motif	GGTTAAT	930	7	-	Light responsive element
EgNRT1.39	GT1-motif	GGTTAA	931	6	-	Light responsive element
EgNRT1.4	Sp1	GGGCGG	1957	6	+	Light responsive element
EgNRT1.4	GT1-motif	GGTTAAT	258	7	-	Light responsive element
EgNRT1.4	GT1-motif	GGTTAA	259	6	-	Light responsive element
EgNRT1.4	GT1-motif	GTGTGTGAA	469	9	+	Light responsive element
EgNRT1.40	4cl-CMA1b	ATTCCGATAAACT	695	12	-	Light responsive element
EgNRT1.40	3-AF1 binding site	TAAGAGAGGAA	827	10	+	Light responsive element
EgNRT1.40	Sp1	GGGCGG	1814	6	-	Light responsive element
EgNRT1.45	GT1-motif	GGTTAAT	1475	7	-	Light responsive element
EgNRT1.45	GT1-motif	GGTTAA	1476	6	-	Light responsive element
EgNRT1.46	GT1-motif	GGTTAA	1523	6	-	Light responsive element
EgNRT1.46	Sp1	GGGCGG	1705	6	+	Light responsive element
EgNRT1.47	GT1-motif	GGTTAA	1308	6	+	Light responsive element
EgNRT1.47	Sp1	GGGCGG	1071	6	+	Light responsive element
EgNRT1.47	Sp1	GGGCGG	1167	6	-	Light responsive element
EgNRT1.48	AAAC-motif	CAATCAAAACCT	187	11	-	Light responsive element
EgNRT1.49	GT1-motif	GGTTAA	883	6	+	Light responsive element
EgNRT1.50	GT1-motif	GGTTAA	567	6	-	Light responsive element
EgNRT1.50	3-AF1 binding site	TAAGAGAGGAA	1889	10	+	Light responsive element
EgNRT1.53	GT1-motif	GGTTAAT	248	7	+	Light responsive element
EgNRT1.54	Sp1	GGGCGG	2007	6	+	Light responsive element
EgNRT1.56	GT1-motif	GGTTAA	1457	6	+	Light responsive element
EgNRT1.56	Sp1	GGGCGG	85	6	-	Light responsive element
EgNRT1.58	GT1-motif	GGTTAA	206	6	-	Light responsive element
EgNRT1.58	GT1-motif	GGTTAAT	692	7	-	Light responsive element
EgNRT1.58	GT1-motif	GGTTAA	693	6	-	Light responsive element
EgNRT1.59	GT1-motif	GGTTAAT	314	7	+	Light responsive element
EgNRT1.59	GT1-motif	GGTTAAT	400	7	-	Light responsive element
EgNRT1.59	GT1-motif	GGTTAA	401	6	-	Light responsive element
EgNRT1.60	Sp1	GGGCGG	388	6	-	Light responsive element
EgNRT1.61	Sp1	GGGCGG	707	6	+	Light responsive element
EgNRT1.61	Sp1	GGGCGG	1017	6	+	Light responsive element
EgNRT1.62	Sp1	GGGCGG	1728	6	+	Light responsive element
EgNRT1.62	3-AF1 binding site	TAAGAGAGGAA	1607	10	-	Light responsive element
EgNRT1.62	GT1-motif	GGTTAAT	477	7	+	Light responsive element
EgNRT1.62	GT1-motif	GGTTAA	1645	6	+	Light responsive element
EgNRT1.65	Sp1	GGGCGG	46	6	-	Light responsive element
EgNRT1.65	Sp1	GGGCGG	1739	6	+	Light responsive element
EgNRT1.65	GT1-motif	GGTTAA	235	6	+	Light responsive element
EgNRT1.65	GT1-motif	GGTTAA	1770	6	+	Light responsive element
EgNRT1.67	GT1-motif	GGTTAA	200	6	-	Light responsive element
EgNRT1.69	GT1-motif	GGTTAA	230	6	+	Light responsive element
EgNRT1.69	GT1-motif	GGTTAAT	464	7	-	Light responsive element
EgNRT1.69	GT1-motif	GGTTAA	465	6	-	Light responsive element
EgNRT1.69	GT1-motif	GGTTAA	1654	6	+	Light responsive element
EgNRT1.7	GT1-motif	GGTTAAT	129	7	-	Light responsive element
EgNRT1.7	GT1-motif	GGTTAA	130	6	-	Light responsive element
EgNRT1.8	GT1-motif	GGTTAAT	326	7	+	Light responsive element
EgNRT1.8	GT1-motif	GGTTAA	1241	6	+	Light responsive element
EgNRT1.8	Sp1	GGGCGG	594	6	-	Light responsive element
EgNRT1.9	Sp1	GGGCGG	485	6	-	Light responsive element
EgNRT1.9	GT1-motif	GGTTAA	1057	6	+	Light responsive element
EgNRT2.1	GT1-motif	GGTTAAT	830	7	+	Light responsive element
EgNRT2.1	Sp1	GGGCGG	1702	6	+	Light responsive element
EgNRT2.2	3-AF1 binding site	TAAGAGAGGAA	1616	10	-	Light responsive element
EgNRT2.2	GT1-motif	GGTTAA	1304	6	-	Light responsive element
EgNRT2.2	Sp1	GGGCGG	1943	6	-	Light responsive element
EgNRT2.3	AAAC-motif	CAATCAAAACCT	970	11	+	Light responsive element
EgNRT2.3	Sp1	GGGCGG	1820	6	-	Light responsive element
EgNRT2.4	Sp1	GGGCGG	164	6	+	Light responsive element
EgNRT2.4	Sp1	GGGCGG	326	6	+	Light responsive element
EgNRT1.12	LTR	CCGAAA	1621	6	-	Low-temperature responsiveness
EgNRT1.12	LTR	CCGAAA	1766	6	-	Low-temperature responsiveness
EgNRT1.12	LTR	CCGAAA	1979	6	-	Low-temperature responsiveness
EgNRT1.15	LTR	CCGAAA	97	6	+	Low-temperature responsiveness
EgNRT1.15	LTR	CCGAAA	776	6	+	Low-temperature responsiveness
EgNRT1.16	LTR	CCGAAA	410	6	+	Low-temperature responsiveness
EgNRT1.17	LTR	CCGAAA	1522	6	+	Low-temperature responsiveness
EgNRT1.17	LTR	CCGAAA	1685	6	+	Low-temperature responsiveness
EgNRT1.18	LTR	CCGAAA	361	6	-	Low-temperature responsiveness
EgNRT1.19	LTR	CCGAAA	495	6	+	Low-temperature responsiveness
EgNRT1.19	LTR	CCGAAA	889	6	-	Low-temperature responsiveness
EgNRT1.2	LTR	CCGAAA	331	6	-	Low-temperature responsiveness
EgNRT1.21	LTR	CCGAAA	1780	6	-	Low-temperature responsiveness
EgNRT1.22	LTR	CCGAAA	729	6	+	Low-temperature responsiveness
EgNRT1.22	LTR	CCGAAA	1446	6	+	Low-temperature responsiveness
EgNRT1.22	LTR	CCGAAA	1761	6	-	Low-temperature responsiveness
EgNRT1.23	LTR	CCGAAA	293	6	+	Low-temperature responsiveness
EgNRT1.23	LTR	CCGAAA	1010	6	+	Low-temperature responsiveness
EgNRT1.23	LTR	CCGAAA	1325	6	-	Low-temperature responsiveness
EgNRT1.23	LTR	CCGAAA	1935	6	+	Low-temperature responsiveness
EgNRT1.23	LTR	CCGAAA	1999	6	-	Low-temperature responsiveness
EgNRT1.24	LTR	CCGAAA	293	6	+	Low-temperature responsiveness
EgNRT1.24	LTR	CCGAAA	1010	6	+	Low-temperature responsiveness
EgNRT1.24	LTR	CCGAAA	1325	6	-	Low-temperature responsiveness
EgNRT1.24	LTR	CCGAAA	1935	6	+	Low-temperature responsiveness
EgNRT1.24	LTR	CCGAAA	1999	6	-	Low-temperature responsiveness
EgNRT1.25	LTR	CCGAAA	1259	6	+	Low-temperature responsiveness
EgNRT1.27	LTR	CCGAAA	1884	6	-	Low-temperature responsiveness
EgNRT1.28	LTR	CCGAAA	996	6	-	Low-temperature responsiveness
EgNRT1.28	LTR	CCGAAA	1010	6	-	Low-temperature responsiveness
EgNRT1.30	LTR	CCGAAA	1281	6	+	Low-temperature responsiveness
EgNRT1.32	LTR	CCGAAA	149	6	-	Low-temperature responsiveness
EgNRT1.35	LTR	CCGAAA	444	6	+	Low-temperature responsiveness
EgNRT1.37	LTR	CCGAAA	206	6	-	Low-temperature responsiveness
EgNRT1.37	LTR	CCGAAA	1414	6	+	Low-temperature responsiveness
EgNRT1.42	LTR	CCGAAA	650	6	-	Low-temperature responsiveness
EgNRT1.42	LTR	CCGAAA	1646	6	-	Low-temperature responsiveness
EgNRT1.43	LTR	CCGAAA	319	6	-	Low-temperature responsiveness
EgNRT1.43	LTR	CCGAAA	1043	6	+	Low-temperature responsiveness
EgNRT1.44	LTR	CCGAAA	628	6	+	Low-temperature responsiveness
EgNRT1.44	LTR	CCGAAA	1618	6	+	Low-temperature responsiveness
EgNRT1.44	LTR	CCGAAA	1665	6	+	Low-temperature responsiveness
EgNRT1.47	LTR	CCGAAA	431	6	+	Low-temperature responsiveness
EgNRT1.47	LTR	CCGAAA	785	6	+	Low-temperature responsiveness
EgNRT1.47	LTR	CCGAAA	1720	6	-	Low-temperature responsiveness
EgNRT1.48	LTR	CCGAAA	617	6	-	Low-temperature responsiveness
EgNRT1.49	LTR	CCGAAA	1727	6	-	Low-temperature responsiveness
EgNRT1.50	LTR	CCGAAA	1725	6	-	Low-temperature responsiveness
EgNRT1.50	LTR	CCGAAA	1932	6	-	Low-temperature responsiveness
EgNRT1.51	LTR	CCGAAA	1281	6	+	Low-temperature responsiveness
EgNRT1.53	LTR	CCGAAA	1322	6	+	Low-temperature responsiveness
EgNRT1.53	LTR	CCGAAA	1950	6	+	Low-temperature responsiveness
EgNRT1.54	LTR	CCGAAA	1748	6	+	Low-temperature responsiveness
EgNRT1.55	LTR	CCGAAA	76	6	+	Low-temperature responsiveness
EgNRT1.55	LTR	CCGAAA	889	6	-	Low-temperature responsiveness
EgNRT1.55	LTR	CCGAAA	1139	6	-	Low-temperature responsiveness
EgNRT1.56	LTR	CCGAAA	1281	6	+	Low-temperature responsiveness
EgNRT1.56	LTR	CCGAAA	1319	6	-	Low-temperature responsiveness
EgNRT1.56	LTR	CCGAAA	1472	6	+	Low-temperature responsiveness
EgNRT1.56	LTR	CCGAAA	1975	6	-	Low-temperature responsiveness
EgNRT1.57	LTR	CCGAAA	1870	6	-	Low-temperature responsiveness
EgNRT1.58	LTR	CCGAAA	823	6	+	Low-temperature responsiveness
EgNRT1.60	LTR	CCGAAA	1398	6	+	Low-temperature responsiveness
EgNRT1.60	LTR	CCGAAA	2012	6	+	Low-temperature responsiveness
EgNRT1.62	LTR	CCGAAA	965	6	+	Low-temperature responsiveness
EgNRT1.63	LTR	CCGAAA	469	6	+	Low-temperature responsiveness
EgNRT1.63	LTR	CCGAAA	771	6	-	Low-temperature responsiveness
EgNRT1.64	LTR	CCGAAA	469	6	+	Low-temperature responsiveness
EgNRT1.64	LTR	CCGAAA	771	6	-	Low-temperature responsiveness
EgNRT1.65	LTR	CCGAAA	629	6	+	Low-temperature responsiveness
EgNRT1.65	LTR	CCGAAA	915	6	+	Low-temperature responsiveness
EgNRT1.65	LTR	CCGAAA	1961	6	-	Low-temperature responsiveness
EgNRT1.68	LTR	CCGAAA	1128	6	-	Low-temperature responsiveness
EgNRT1.68	LTR	CCGAAA	1674	6	-	Low-temperature responsiveness
EgNRT1.69	LTR	CCGAAA	639	6	+	Low-temperature responsiveness
EgNRT1.7	LTR	CCGAAA	1533	6	-	Low-temperature responsiveness
EgNRT2.1	LTR	CCGAAA	147	6	+	Low-temperature responsiveness
EgNRT2.1	LTR	CCGAAA	182	6	+	Low-temperature responsiveness
EgNRT2.2	LTR	CCGAAA	1796	6	-	Low-temperature responsiveness
EgNRT2.4	LTR	CCGAAA	1313	6	-	Low-temperature responsiveness
EgNRT1.18	WUN-motif	AAATTTCCT	355	9	-	Wound-responsive element
EgNRT1.50	WUN-motif	AAATTTCCT	464	9	-	Wound-responsive element
EgNRT1.57	WUN-motif	AAATTTCCT	1864	9	-	Wound-responsive element
EgNRT1.1	MBS	CAACTG	1483	6	-	Drought-inducibility
EgNRT1.1	MBS	CAACTG	1548	6	-	Drought-inducibility
EgNRT1.14	MBS	CAACTG	1020	6	-	Drought-inducibility
EgNRT1.17	MBS	CAACTG	774	6	-	Drought-inducibility
EgNRT1.18	MBS	CAACTG	1839	6	+	Drought-inducibility
EgNRT1.19	MBS	CAACTG	1323	6	-	Drought-inducibility
EgNRT1.20	MBS	CAACTG	868	6	+	Drought-inducibility
EgNRT1.27	MBS	CAACTG	1003	6	-	Drought-inducibility
EgNRT1.27	MBS	CAACTG	1147	6	-	Drought-inducibility
EgNRT1.27	MBS	CAACTG	1703	6	+	Drought-inducibility
EgNRT1.28	MBS	CAACTG	1619	6	+	Drought-inducibility
EgNRT1.29	MBS	CAACTG	1890	6	-	Drought-inducibility
EgNRT1.30	MBS	CAACTG	1775	6	+	Drought-inducibility
EgNRT1.31	MBS	CAACTG	765	6	-	Drought-inducibility
EgNRT1.37	MBS	CAACTG	453	6	+	Drought-inducibility
EgNRT1.37	MBS	CAACTG	535	6	+	Drought-inducibility
EgNRT1.39	MBS	CAACTG	1350	6	+	Drought-inducibility
EgNRT1.4	MBS	CAACTG	1975	6	-	Drought-inducibility
EgNRT1.41	MBS	CAACTG	757	6	+	Drought-inducibility
EgNRT1.41	MBS	CAACTG	1403	6	-	Drought-inducibility
EgNRT1.43	MBS	CAACTG	1087	6	-	Drought-inducibility
EgNRT1.43	MBS	CAACTG	1961	6	-	Drought-inducibility
EgNRT1.44	MBS	CAACTG	100	6	-	Drought-inducibility
EgNRT1.46	MBS	CAACTG	260	6	-	Drought-inducibility
EgNRT1.47	MBS	CAACTG	1044	6	-	Drought-inducibility
EgNRT1.47	MBS	CAACTG	1840	6	-	Drought-inducibility
EgNRT1.47	MBS	CAACTG	1885	6	-	Drought-inducibility
EgNRT1.48	MBS	CAACTG	1071	6	+	Drought-inducibility
EgNRT1.5	MBS	CAACTG	1975	6	-	Drought-inducibility
EgNRT1.51	MBS	CAACTG	796	6	+	Drought-inducibility
EgNRT1.52	MBS	CAACTG	1512	6	+	Drought-inducibility
EgNRT1.52	MBS	CAACTG	1757	6	+	Drought-inducibility
EgNRT1.53	MBS	CAACTG	1916	6	+	Drought-inducibility
EgNRT1.58	MBS	CAACTG	415	6	-	Drought-inducibility
EgNRT1.59	MBS	CAACTG	928	6	+	Drought-inducibility
EgNRT1.59	MBS	CAACTG	939	6	-	Drought-inducibility
EgNRT1.6	MBS	CAACTG	1975	6	-	Drought-inducibility
EgNRT1.60	MBS	CAACTG	1087	6	+	Drought-inducibility
EgNRT1.61	MBS	CAACTG	589	6	-	Drought-inducibility
EgNRT1.61	MBS	CAACTG	1191	6	-	Drought-inducibility
EgNRT1.61	MBS	CAACTG	1527	6	+	Drought-inducibility
EgNRT1.61	MBS	CAACTG	1594	6	+	Drought-inducibility
EgNRT1.61	MBS	CAACTG	1649	6	-	Drought-inducibility
EgNRT1.65	MBS	CAACTG	742	6	+	Drought-inducibility
EgNRT1.65	MBS	CAACTG	1087	6	+	Drought-inducibility
EgNRT1.7	MBS	CAACTG	1814	6	-	Drought-inducibility
EgNRT1.7	MBS	CAACTG	1827	6	-	Drought-inducibility
EgNRT2.1	MBS	CAACTG	207	6	-	Drought-inducibility
EgNRT2.4	MBS	CAACTG	788	6	+	Drought-inducibility
EgNRT3.2	TGA-element	AACGAC	443	6	-	Auxin-responsive element
EgNRT3.2	TGA-element	AACGAC	450	6	-	Auxin-responsive element
EgNRT3.2	AuxRR-core	GGTCCAT	487	7	-	Auxin-responsive element
EgNRT3.1	TGA-element	AACGAC	449	6	+	Auxin-responsive element
EgNRT3.1	TGA-element	AACGAC	1368	6	+	Auxin-responsive element
EgNRT3.1	TGA-element	AACGAC	1747	6	-	Auxin-responsive element
EgNRT3.2	GARE-motif	TCTGTTG	1275	7	+	Gibberellin-responsive element
EgNRT3.2	P-box	CCTTTTG	251	7	+	Gibberellin-responsive element
EgNRT3.2	TC-rich repeats	GTTTTCTTAC	983	9	+	Defense and stress responsiveness
EgNRT3.1	TC-rich repeats	GTTTTCTTAC	198	9	-	Defense and stress responsiveness
EgNRT3.2	ABRE	CGCACGTGTC	146	9	-	Abscisic acid responsiveness
EgNRT3.2	ABRE	CACGTG	148	6	+	Abscisic acid responsiveness
EgNRT3.2	ABRE	ACGTG	149	5	+	Abscisic acid responsiveness
EgNRT3.2	ABRE	ACGTG	368	5	-	Abscisic acid responsiveness
EgNRT3.1	ABRE	CACGTG	1171	6	-	Abscisic acid responsiveness
EgNRT3.1	ABRE	ACGTG	1172	5	+	Abscisic acid responsiveness
EgNRT3.1	ABRE	TACGGTC	1414	7	-	Abscisic acid responsiveness
EgNRT3.2	TGACG-motif	TGACG	228	5	-	MeJA-responsiveness
EgNRT3.2	CGTCA-motif	CGTCA	228	5	+	MeJA-responsiveness
EgNRT3.1	CGTCA-motif	CGTCA	145	5	-	MeJA-responsiveness
EgNRT3.1	CGTCA-motif	CGTCA	854	5	-	MeJA-responsiveness
EgNRT3.1	TGACG-motif	TGACG	145	5	+	MeJA-responsiveness
EgNRT3.1	TGACG-motif	TGACG	854	5	+	MeJA-responsiveness
EgNRT3.2	GT1-motif	GGTTAA	1096	6	-	Light responsive element
EgNRT3.2	GT1-motif	GGTTAA	1879	6	-	Light responsive element
EgNRT3.1	Sp1	GGGCGG	865	6	+	Light responsive element
