# Supplementary material for: Genome-Wide Identification and Expression Analysis of Nitrate Transporter (NRT) Gene Family in Eucalyptus grandis
Source: Genes (Basel). 2024 Jul 17;15(7):930. doi: 10.3390/genes15070930 (PMC11275818; doi:10.3390/genes15070930)
Supplement: Supplementary file 1 [file genes-15-00930-s001.zip › Table S2.xlsx]

## Sheet: Sheet1
Table S2. Primers used in this study.
Name	Sequences
EgNRT1.3-qPCR-F	CATCTATCTCGCGGGCATGT
EgNRT1.3-qPCR-R	AAAGACAGCAAGCTGCAACG
EgNRT1.14-qPCR-F	AGCACATCTGCCACAACTCA
EgNRT1.14-qPCR-R	GCGATCATGTTGGGCTTCAC
EgNRT1.17-qPCR-F	GGACCCATCCGCAGAAAGAA
EgNRT1.17-qPCR-R	GGAGGTCCCCATGAAGTTGG
EgNRT1.34-qPCR-F	GTCGCCGAGAGATTCGCATA
EgNRT1.34-qPCR-R	CCTGAGCCGACCCATGTAAG
EgNRT1.35-qPCR-F	AGGTGACCCTGCCAACAAAA
EgNRT1.35-qPCR-R	ACCAGATTGGAGCTCATGCC
EgNRT1.38-qPCR-F	TTGCTCTTGGAAGACGGCAT
EgNRT1.38-qPCR-R	CAAGCTCTCCAATTCCCGGT
EgNRT1.39-qPCR-F	CTTCCAGGCCATCTTCGTCA
EgNRT1.39-qPCR-R	GGAGAGGTAGAACACCGCAG
EgNRT1.40-qPCR-F	AGGGTGCTGGGACAAAACAA
EgNRT1.40-qPCR-R	TGCCAAACCGATGACGAAGA
EgNRT1.43-qPCR-F	ATGGGCTCCTGGGTGTGATA
EgNRT1.43-qPCR-R	GAAGGGGCAAGCTCTCCAAT
EgNRT1.50-qPCR-F	CGAAAATGGTGAACGCCTGG
EgNRT1.50-qPCR-R	AAGGACAGGACGGTGGAGTA
EgNRT1.52-qPCR-F	GGGGGTTTCGATACTGGTGG
EgNRT1.52-qPCR-R	CGGTACAATCGGAACCCACA
EgNRT1.65-qPCR-F	GGAAGGTCGGTTTCGGGATT
EgNRT1.65-qPCR-R	AGCACCGAAAGCCGTCTAAA
EgNRT2.1-qPCR-F	CCACATGAGGACCTTCCACC
EgNRT2.1-qPCR-R	TTGCCAATGTCGGCCTTAGT
EgNRT2.3-qPCR-F	GGCGAACCAGTTCTGGATGA
EgNRT2.3-qPCR-R	GGGAGGTGTAGATGAGTGGC
EgNRT2.4-qPCR-F	GGTGGACTCGGATCACAAGG
EgNRT2.4-qPCR-R	TCGCGGATGATGGGAATGAG
Eucons08-F	TCCAATCCGAGTCGCTGTCATTGT
Eucons08-R	TGATGAGCCTCTCTGGTTTGACCT
